# Supplementary material for: Temperature, pH, and oxygen availability contributed to the functional differentiation of ancient Nitrososphaeria
Source: ISME J. 2024 Jan 10;18(1):wrad031. doi: 10.1093/ismejo/wrad031 (PMC10833072; doi:10.1093/ismejo/wrad031)
Supplement: Supplementary_Data_1_wrad031 [file supplementary_data_1_wrad031.xlsx]

## Sheet: Data 1
Supplementary Data 1 The basic genomic features of publicly available Nitrososphaeria genomes
Taxnomy		Accession	Organism	Sample source	No. of Scaf	Genome size (bp)	Compla	Conta	Heteroa	Estimated sizeb	Rep	tRNA	5S rRNA	23S rRNA	16S rRNA	Predicted OGTs (°C)c	Respiration typed	Habitate typee	Sample pHf	Sample Temp (°C)h	OGT (°C）
	Nitrososphaeria_A	GCA_000270325.1	Candidatus Caldiarchaeum subterraneum	-	-	-	-	-	-	-	-	-	-	-	-	-	-	-	-	-	-
		GCA_003056285.1	Aigarchaeota archaeon NZ13_MG1	-	-	-	-	-	-	-	-	-	-	-	-	-	-	-	-	-	-
	Korarchaeia	GCF_003948265.1	Candidatus Korarchaeum cryptofilum strain WS	-	-	-	-	-	-	-	-	-	-	-	-	-	-	-	-	-	-
		GCA_003344655.1	Candidatus Korarchaeota archaeon NZ13-K	-	-	-	-	-	-	-	-	-	-	-	-	-	-	-	-	-	-
	Thermoprotei_A	GCF_000258425.1	Fervidicoccus fontis Kam940	-	-	-	-	-	-	-	-	-	-	-	-	-	-	-	-	-	-
		GCF_001266655.1	Metallosphaera sedula ARS50-1	-	-	-	-	-	-	-	-	-	-	-	-	-	-	-	-	-	-
JACIWG01	JACIWG01	GCA_011338155.1	Nitrososphaeria archaeon SpSt-784	mud, sediment	295	1664051	81.88	6.95	9.09	2.0323e+06	Yes	51	2	0	0	61.6519	-	-	-	-	-
		GCA_014361085.1	Nitrososphaeria archaeon MAG-19	Shengli oilfield at Shandong province	335	1824750	96.12	5.83	0	1.89841e+06	Yes	45	1	0	1	69.8252	-	-	-	-	-
Conexivisphaerales	Conexivisphaeraceae	GCA_015522695.1	Thaumarchaeota archaeon S016_59_esom	deep-sea hydrothermal deposit	34	1307807	95.63	0.49	100	1.36757e+06	Yes	42	1	0	1	76.2453	Anaerobic	Thermal	5.14	45	-
		GCA_009903775.1	Thaumarchaeota archaeon EvPrim.Bin14	sediment sample from Evening Primrose shelf	117	1451380	91.26	0.97	100	1.59038e+06	Yes	51	1	1	1	71.0956	Anaerobic	Thermal	5.6	77	-
		GCA_013340765.1	Conexivisphaera calida NAS-2	hot spring	1	1593902	98.06	0	0	1.62544e+06	Yes	46	1	1	1	68.7766	Anaerobic	Thermal	2.2	57	60-70(65i)
		GCA_011048385.1	Nitrososphaeria archaeon SpSt-1260	hot spring	270	914759	73.79	0	0	1.23968e+06	Yes	29	0	1	1	71.0387	-	-	-	-	-
	DTJL01	GCA_011333845.1	Nitrososphaeria archaeon SpSt-831	mud, sediment	44	1574357	97.09	0.3	75	1.62154e+06	Yes	45	1	1	1	58.2896	Aerobic	Thermal	6.7	79	-
	UBA164	GCA_015520365.1	Thaumarchaeota archaeon S146_150_esom	deep-sea hydrothermal deposit	202	815889	52.93	0.97	0	1.54145e+06	Yes	24	1	1	0	79.1634	-	-	-	-	-
		GCA_002499005.1	Thaumarchaeota archaeon UBA164	water	10	1187522	84.14	0.97	0	1.41136e+06	Yes	37	1	0	0	64.2669	Microaerobic	Thermal	2.5	69	-
		GCA_009903795.1	Thaumarchaeota archaeon EvPrim.Bin21	sediment sample from Evening Primrose shelf	33	1364732	89	0	0	1.53341e+06	Yes	41	1	0	0	60.8098	Anaerobic	Thermal	5.6	77	-
		GCA_002506605.1	Thaumarchaeota archaeon UBA160	water	72	854732	69.74	0.97	0	1.2256e+06	Yes	32	1	0	0	59.2927	-	-	-	-	-
Nitrososphaerales	JAAOZN01	GCA_011605775.1	Thaumarchaeota archaeon SJ3.Bin66	sediments from hot spring shelf	107	1623569	99.51	2.43	33.33	1.63156e+06	Yes	43	1	1	1	69.7898	Anaerobic	Thermal	5.4	61.9	-
		GCA_011355215.1	Nitrososphaerales archaeon SpSt-89	Great Boiling Spring, Nevada	64	1488018	99.03	3.88	50	1.50259e+06	Yes	47	1	1	1	71.152	Anaerobic	Thermal	6.37	-	-
	JACAEJ01	GCA_013388925.1	Nitrososphaerales archaeon L.E.AR.22	hot spring sediment	89	1282929	92.23	1.78	33.33	1.39101e+06	Yes	47	1	1	1	62.1991	Anaerobic	Thermal	6.5-6.8	NA	-
		GCA_011358735.1	Nitrososphaerales archaeon SpSt-912	mud, sediment	21	1570792	99.51	1.94	0	1.57853e+06	Yes	47	1	1	1	61.1373	Anaerobic	Thermal	6.7	79	-
	UBA141	GCA_002690335.1	Thaumarchaeota archaeon ARS1020	Northwest Arabian Sea Upwelling Province	81	995367	55.1	2.59	0	1.80647e+06	No	31	1	0	1	49.5899	-	-	-	-	-
		GCA_002495315.1	Thaumarchaeota archaeon UBA141	saline water (ENVO:00002010), including plankton (ENVO:xxxxxxxx)	97	1688885	91.91	0	0	1.83754e+06	Yes	45	1	1	1	49.1307	Anaerobic	Nonthermal	NA	NA	-
	JACQRY01	GCA_016206275.1	Thaumarchaeota archaeon NC_groundwater_1371_Ag_S-0.2um_48_37	groundwater	260	1390312	85.11	2.43	100	1.63355e+06	Yes	25	0	1	0	50.4006	Anaerobic	Nonthermal	7.8	NA	-
		GCA_016184315.1	Thaumarchaeota archaeon NC_groundwater_291_Ag_S-0.65um_49_13	groundwater	35	2015889	93.2	0	0	2.16297e+06	Yes	31	1	0	0	49.2483	Aerobic	Nonthermal	7.8	NA	-
	JACPRH01	GCA_016190055.1	Thaumarchaeota archaeon NC_groundwater_674_Ag_B-0.1um_49_231	groundwater	63	2214839	94.66	0	0	2.33978e+06	Yes	36	1	0	1	45.1142	Aerobic	Nonthermal	7.8	NA	-
		GCA_001830115.1	Thaumarchaeota archaeon RBG_16_49_8	Rifle background sediment; well D04 at 16ft depth	124	1388926	71.25	0	0	1.94937e+06	No	26	0	1	1	45.5299	-	-	-	-	-
	UBA57	GCA_016871995.1	Thaumarchaeota archaeon K_DeepCast_65m_m2_187	freshwater lake	11	1546437	98.06	1.94	0	1.57703e+06	Yes	45	1	1	1	44.8645	Aerobic	Nonthermal	NA	24-28	-
		GCA_016180375.1	Thaumarchaeota archaeon NC_groundwater_254_Ag_S-0.2um_46_8	groundwater	223	1436640	88.83	1.64	0	1.61729e+06	Yes	31	1	0	0	47.8333	Aerobic	Nonthermal	7.8	NA	-
		GCA_002713205.1	Thaumarchaeota archaeon SAT139	marine water sample	21	919096	81.07	1.94	0	1.13371e+06	Yes	39	1	0	0	39.7881	Aerobic	Nonthermal	NA	NA	-
		GCA_013378375.1	Thaumarchaeota archaeon ASW2_bin45	seawater incubations started in August, 2010	46	918577	88.83	0.97	0	1.03408e+06	Yes	41	1	1	2	40.0993	Aerobic	Nonthermal	NA	NA	-
		GCA_002693165.1	Thaumarchaeota archaeon EAC691	Eastern Africa Coastal Province	49	921724	73.3	4.37	0	1.25747e+06	No	37	1	0	1	35.6882	-	-	-	-	-
		GCA_002495905.1	Thaumarchaeota archaeon UBA223	saline water (ENVO:00002010), including plankton (ENVO:xxxxxxxx)	35	852867	87.08	0	0	979406	Yes	32	1	1	1	40.6144	Aerobic	Nonthermal	NA	NA	-
		GCA_002717165.1	Thaumarchaeota archaeon SP3992	South Pacific Ocean	26	699700	81.07	4.37	66.67	863081	No	27	1	0	1	41.927	-	-	-	-	-
		GCA_002505305.1	Thaumarchaeota archaeon UBA539	saline water (ENVO:00002010), including plankton (ENVO:xxxxxxxx)	58	766188	75.24	0.97	0	1.01833e+06	No	25	1	0	0	41.6674	-	-	-	-	-
		GCA_002508305.1	Thaumarchaeota archaeon UBA201	saline water (ENVO:00002010), including plankton (ENVO:xxxxxxxx)	49	832406	82.45	0	0	1.00959e+06	No	29	1	0	1	41.2837	-	-	-	-	-
		GCA_013378385.1	Thaumarchaeota archaeon ASW8_bin1	seawater incubations started in August, 2010	91	996535	97.09	2.91	0	1.0264e+06	No	39	1	1	2	39.7972	-	-	-	-	-
		GCA_013306075.1	Thaumarchaeota archaeon AAIW	seawater from Antarctic Intermediate Water	60	697485	78.16	0.97	0	892381	No	31	0	1	1	41.8784	-	-	-	-	-
		GCA_015658665.1	Nitrososphaerales archaeon SZUA-1150	Dilute Hydrothermal Plume	194	794822	56.55	1.55	0	1.40552e+06	No	25	1	0	0	38.8536	-	-	-	-	-
		GCA_013306115.1	Thaumarchaeota archaeon NADW	seawater from North Atlantic Deep Water	34	670792	76.62	0	0	875479	No	34	1	1	1	41.0087	-	-	-	-	-
		GCA_013306135.1	Thaumarchaeota archaeon PAC	seawater	98	812057	96.12	0.97	0	844837	No	37	1	1	1	41.7303	-	-	-	-	-
		GCA_013306055.1	Thaumarchaeota archaeon AABW	seawater from Antarctic Bottom Water	36	814820	88.83	0.97	0	917280	No	37	1	2	1	42.2676	-	-	-	-	-
		GCA_013306035.1	Thaumarchaeota archaeon ATL	seawater from Antarctic Bottom Water	18	837806	98.06	1.46	66.67	854381	Yes	38	1	1	1	39.7837	Aerobic	Nonthermal	NA	NA	-
		GCA_012963215.1	Nitrososphaerales archaeon UWMA-0152	Dilute Hydrothermal Plume	229	766341	71.36	3.14	0	1.07391e+06	No	24	0	0	1	41.1768	-	-	-	-	-
		GCA_002494565.1	Thaumarchaeota archaeon UBA57	Beebe hydrothermal vent plume at at depth of 4900m	18	613362	62.86	0	0	975759	No	28	1	0	1	41.0565	-	-	-	-	-
	CADDZS01	GCA_013288145.1	Thaumarchaeota archaeon BWMinControl_Nextera84_MAG2	soil	114	2566755	62.14	1.94	0	4.1306e+06	Yes	27	1	2	0	36.4336	-	-	-	-	-
	UBA183	GCA_016193005.1	Thaumarchaeota archaeon NC_groundwater_720_Ag_S-0.2um_54_9	groundwater	238	1699957	84.32	0.97	100	2.01608e+06	Yes	32	1	0	0	54.0725	Aerobic	Nonthermal	7.8	NA	-
		GCA_016192155.1	Thaumarchaeota archaeon NC_groundwater_764_Ag_S-0.2um_54_7	groundwater	240	1116680	76.66	2.43	50	1.45667e+06	No	21	1	0	0	55.363	-	-	-	-	-
		GCA_003139715.1	Thaumarchaeota archaeon bog_1367	permafrost active layer soil	179	2332089	94.66	2.91	0	2.46365e+06	No	43	0	0	1	40.732	-	-	-	-	-
		GCA_003164815.1	Thaumarchaeota archaeon bog_1369	permafrost active layer soil	115	2842388	99.03	1.94	50	2.87023e+06	Yes	44	1	1	1	41.0699	Aerobic	Nonthermal	4.3	9.3-12.6	-
		GCA_003135575.1	Thaumarchaeota archaeon palsa_1368	permafrost active layer soil	117	2343364	92.89	2.91	0	2.52273e+06	Yes	42	1	2	1	33.1453	Aerobic	Nonthermal	4.8	0-8.2	-
		GCA_005877185.1	Thaumarchaeota archaeon TA_14	temperate grassland biome	240	1861687	89.81	5.5	37.5	2.07292e+06	Yes	38	1	0	1	51.7372	-	-	-	-	-
		GCA_005877455.1	Thaumarchaeota archaeon TA_2	temperate grassland biome	325	1738209	75.2	1.94	0	2.31145e+06	No	24	1	1	1	51.109	-	-	-	-	-
		GCA_005877275.1	Thaumarchaeota archaeon TA_7	temperate grassland biome	159	1079976	70.06	0.97	0	1.5415e+06	No	14	1	0	0	56.7023	-	-	-	-	-
		GCA_005877225.1	Thaumarchaeota archaeon TA_8	temperate grassland biome	256	2001116	89.97	2.91	33.33	2.2242e+06	Yes	39	1	1	1	52.72	Aerobic	Nonthermal	5	NA	-
		GCA_005887815.1	Thaumarchaeota archaeon TA_17	temperate grassland biome	369	1881284	64.2	4.69	40	2.93035e+06	No	39	0	0	0	51.0563	-	-	-	-	-
		GCA_005877765.1	Thaumarchaeota archaeon TA_4	temperate grassland biome	349	2162733	82.45	4.53	33.33	2.62308e+06	No	41	1	3	1	50.7849	-	-	-	-	-
		GCA_005877365.1	Thaumarchaeota archaeon TA_13	temperate grassland biome	357	1792239	75.49	1.62	33.33	2.37414e+06	No	29	1	1	1	51.7787	-	-	-	-	-
		GCA_016200045.1	Thaumarchaeota archaeon NC_groundwater_1048_Pr1_S-0.65um_58_13	groundwater	25	1542164	99.51	1.94	0	1.54976e+06	Yes	45	1	1	1	43.5746	Aerobic	Nonthermal	NA	NA	-
		GCA_016200025.1	Thaumarchaeota archaeon NC_groundwater_1049_Pr1_S-0.65um_60_11	groundwater	140	1041951	89.12	2.43	100	1.16916e+06	Yes	36	1	0	0	44.7869	Aerobic	Nonthermal	-	-	-
		GCA_014874415.1	Nitrososphaerales archaeon A_CRE_07	Deep anoxic layer (35m depth) Cueva de la Mora	114	1688941	95.31	5.34	16.67	1.77205e+06	No	43	2	3	2	43.7765	-	-	-	-	-
		GCA_002495205.1	Thaumarchaeota archaeon UBA183	soil	65	808330	66.23	2.91	0	1.22049e+06	Yes	20	1	0	0	44.7503	-	-	-	-	-
	Nitrosocaldaceae	GCA_011058825.1	Candidatus Nitrosocaldus sp. Tumba.bins.72	hot spring sediment	12	1573465	99.03	0.97	0	1.58888e+06	No	41	1	1	1	64.8506	-	-	-	-	-
		GCA_900248165.1	Candidatus Nitrosocaldus cavascurensis SCU2	terrestrial hot spring	1	1577284	99.03	0	0	1.59273e+06	No	44	1	1	1	64.1905	-	-	-	-	68i
		GCA_002906215.1	Candidatus Nitrosocaldus islandicus 3F	73C hot spring biofilm, pH 6.5	1	1617394	99.03	0	0	1.63324e+06	Yes	44	1	1	1	64.674	Aerobic	Thermal	-	-	50-70(65i)
		GCA_011373145.1	Nitrososphaerales archaeon SpSt-1083	hot spring sediment	201	1323137	96.6	0	0	1.36971e+06	No	43	1	0	1	65.255	-	-	-	-	-
		GCA_003695185.1	Thaumarchaeota archaeon J079	iron-rich hot spring	434	1111745	84.43	2.5	60	1.31677e+06	Yes	37	1	0	0	62.2034	Anaerobic	Thermal	-	-	-
	UBA213	GCA_011331095.1	Nitrososphaerales archaeon SpSt-435	hot spring sediment	135	1789094	99.93	0.97	0	1.79035e+06	Yes	46	1	2	1	46.2805	Aerobic	Thermal	-	-	-
		GCA_012928585.1	Thaumarchaeota archaeon MTA5	seawater	376	1584848	82.94	1.94	0	1.91084e+06	No	51	1	0	0	43.548	-	-	-	-	-
		GCA_002713325.1	Thaumarchaeota archaeon SAT137	South Atlantic Ocean	53	1459682	86.33	1.94	0	1.69082e+06	No	40	1	1	1	41.9973	-	-	-	-	-
		GCA_002494485.1	Nitrososphaerales archaeon UBA213	saline water (ENVO:00002010), including plankton (ENVO:xxxxxxxx)	150	1235054	86.83	0.97	100	1.42238e+06	Yes	37	1	0	1	45.676	Aerobic	Nonthermal	-	-	-
	Nitrososphaeraceae	GCA_014523625.1	Nitrososphaerales archaeon TH5896	river sediment	277	2738031	90.45	1.94	50	3.02712e+06	Yes	41	1	1	1	40.5348	Aerobic	Nonthermal	-	-	-
		GCA_014523585.1	Nitrososphaerales archaeon TH1917	river sediment	829	3515401	83.5	5.66	100	4.21006e+06	Yes	47	1	0	1	39.7445	-	-	-	-	-
		GCA_014523665.1	Nitrososphaerales archaeon TH526	river sediment	833	4895987	94.9	2.91	66.67	5.1591e+06	Yes	50	1	2	0	37.4404	Anaerobic	Nonthermal	-	-	-
		GCA_014523695.1	Nitrososphaerales archaeon TH5895	river sediment	719	3884614	94.17	7.28	66.67	4.12511e+06	Yes	48	1	0	1	39.3277	-	-	-	-	-
		GCA_009377575.1	Nitrososphaeraceae archaeon Dino_bin45	dinosaur fossil bone	380	3890070	98.06	2.91	0	3.96703e+06	Yes	45	1	0	0	39.5981	Aerobic	Nonthermal	-	-	-
		GCA_014523685.1	Nitrososphaerales archaeon TH5893	river sediment	258	1883194	93.04	1.94	0	2.02407e+06	Yes	35	1	1	1	40.7671	Aerobic	Nonthermal	-	-	-
		GCA_014534515.1	Nitrososphaeraceae archaeon C3-bin5	topsoil from arid and minimally vegetated gibber plain	933	1913030	51.44	5.02	87.5	3.71895e+06	Yes	19	0	1	0	43.2436	-	-	-	-	-
		GCA_009898475.1	Nitrososphaera sp. AFS	soil	154	2344257	93.2	2.91	0	2.5153e+06	Yes	40	1	1	1	36.3005	Anaerobic	Nonthermal	-	-	-
		GCA_009665115.1	Nitrosopumilales archaeon AHI_AL_Thaum02	high Arctic active layer soil extracted from 5 cm from permafrost core after 12 months of incubation at 4.5C	521	2538969	98.71	2.43	33.33	2.57215e+06	Yes	37	1	1	1	38.2953	Aerobic	Nonthermal	-	-	-
		GCA_009665175.1	Nitrosopumilales archaeon AHI_AL_Thaum01	high Arctic active layer soil extracted from 5 cm from permafrost core after 0.25 months of incubation at 4.5C	578	1442500	62.73	2.18	100	2.29954e+06	No	17	1	0	0	40.1747	-	-	-	-	-
		GCA_009665125.1	Nitrosopumilales archaeon AHI_AL_Thaum03	high Arctic active layer soil extracted from 5 cm from permafrost core after 18 months of incubation at 4.5C	602	1925816	84.47	2.99	25	2.27988e+06	No	35	1	0	0	39.3341	-	-	-	-	-
		GCA_003176995.1	Thaumarchaeota archaeon RRmetagenome_bin19	pooled data from three different soil samples	278	3969448	98.06	3.88	0	4.04798e+06	No	45	1	1	1	34.294	-	-	-	-	-
		GCA_002495965.1	Nitrososphaeraceae archaeon UBA347	soil	57	832637	68.77	0.97	0	1.21076e+06	No	28	1	1	1	41.7352	-	-	-	-	-
		GCA_002496625.1	Nitrososphaeraceae archaeon UBA536	soil	61	940486	72.65	1.94	0	1.29454e+06	No	31	1	1	1	42.3137	-	-	-	-	-
		GCA_002501855.1	Nitrososphaeraceae archaeon UBA348	soil	375	3081384	79.29	2.91	0	3.88622e+06	No	40	1	1	1	37.2684	-	-	-	-	-
		GCA_002498345.1	Nitrososphaeraceae archaeon UBA466	soil	350	3144961	69.9	2.91	0	4.49923e+06	No	35	1	0	1	36.9893	-	-	-	-	-
		GCA_002504425.1	Nitrososphaeraceae archaeon UBA272	soil	282	2954226	61	1.94	0	4.84299e+06	No	27	1	0	0	36.2516	-	-	-	-	-
		GCA_002501935.1	Nitrososphaeraceae archaeon UBA273	soil	342	3047974	69.74	2.91	0	4.37048e+06	No	36	1	0	0	37.272	-	-	-	-	-
		GCA_013114715.1	Nitrososphaera sp. WS208	activated sludge from Wenshan wastewater treatment plant	229	1815369	92.23	4.37	0	1.96831e+06	Yes	41	1	0	1	34.624	Aerobic	Nonthermal	-	-	-
		GCA_013388945.1	Nitrososphaera sp. L.E.AR.1	hot spring sediment	31	1993934	100	0.97	0	1993934	Yes	45	1	1	1	34.582	Aerobic	Thermal	-	-	-
		GCA_000730285.1	Candidatus Nitrososphaera evergladensis SR1	evergrades soil, Gainesville, Florida, USA	1	2954373	100	2.91	0	2954373	Yes	48	1	1	1	28.0021	Aerobic	Nonthermal	-	-	-
		GCA_000698785.1	Nitrososphaera viennensis EN76	garden soils, Vienna, Austria	1	2527938	100	0.97	0	2527938	Yes	46	1	1	1	30.7284	Aerobic	Nonthermal	-	-	42i
		GCA_002494895.1	Nitrososphaera sp. UBA210	medieval human calcified soft tissue nodule	125	1592896	69.72	0.97	0	2.2847e+06	Yes	35	1	1	0	36.2226	-	-	-	-	-
		GCA_014533965.1	Nitrososphaera sp. T1-bin3	topsoil from arid and minimally vegetated gibber plain	1145	1593701	52.93	8.24	46.15	3.01096e+06	No	23	1	4	4	41.386	-	-	-	-	-
		GCA_000303155.1	Candidatus Nitrososphaera gargensis Ga9.2	hot spring in the Baikai rift zone, Russia	1	2833868	100	2.91	0	2833868	Yes	47	1	1	1	37.1165	Aerobic	Nonthermal	-	-	46
		GCA_005877425.1	Thaumarchaeota archaeon TA_3	temperate grassland biome	248	1876844	95.15	0	0	1.97251e+06	Yes	41	1	0	0	35.218	Anaerobic	Nonthermal	-	-	-
		GCA_005877395.1	Thaumarchaeota archaeon TA_6	temperate grassland biome	309	1559476	78.65	2.43	100	1.9828e+06	No	31	1	1	1	36.5548	-	-	-	-	-
		GCA_005877195.1	Thaumarchaeota archaeon TA_10	temperate grassland biome	324	1821803	88.83	1.46	100	2.05089e+06	No	36	1	1	1	34.2521	-	-	-	-	-
		GCA_002508435.1	Nitrososphaera sp. UBA240	soil	135	1025812	70.23	0	0	1.46065e+06	No	27	1	1	0	35.4134	-	-	-	-	-
		GCA_002495575.1	Nitrososphaera sp. UBA216	soil	105	1244484	72.98	0	0	1.70524e+06	No	31	1	1	0	35.1481	-	-	-	-	-
		GCA_001918455.1	Thaumarchaeota archaeon 13_1_40CM_3_50_5	Soil sample from Angelo meadow plot 1, 40cm depth, 6 days after first rain event (27mm)	337	1446230	71.69	6.25	5.26	2.01734e+06	No	29	1	1	1	37.766	-	-	-	-	-
		GCA_002495135.1	Nitrososphaera sp. UBA239	soil	114	1180920	70.48	0	0	1.67554e+06	No	29	0	0	0	36.457	-	-	-	-	-
		GCA_002501845.1	Nitrososphaera sp. UBA217	soil	98	1135163	76.49	0	0	1.48407e+06	No	29	1	1	0	35.7854	-	-	-	-	-
		GCA_001917965.1	Thaumarchaeota archaeon 13_1_40CM_4_48_7	Soil sample from Angelo meadow plot 1, 40cm depth, 2 days after first rain event (91mm)	70	1171444	61.08	0	0	1.91788e+06	No	23	1	1	1	36.3863	-	-	-	-	-
		GCA_013114725.1	Nitrososphaeraceae archaeon WS9	activated sludge from Wenshan wastewater treatment plant	202	1908834	96.12	0.97	0	1.98589e+06	Yes	37	1	0	1	38.569	Aerobic	Nonthermal	-	-	-
		GCA_014523515.1	Nitrososphaerales archaeon TH1177	river sediment	438	2683003	90.78	7.77	53.85	2.9555e+06	Yes	40	1	1	0	41.4042	-	-	-	-	-
		GCA_014523485.1	Nitrososphaerales archaeon TH5894	river sediment	281	2356306	89.16	1.94	0	2.64278e+06	Yes	36	1	1	1	39.9921	Aerobic	Nonthermal	-	-	-
		GCA_016880675.1	Thaumarchaeota archaeon EFPC_12	sediment from a natural stream that has been contaminated with Hg from upstream sources	565	1598264	64.51	6.15	37.5	2.47754e+06	No	40	1	0	0	38.7428	-	-	-	-	-
		GCA_014523605.1	Nitrososphaerales archaeon TH4187	river sediment	419	1987111	91.83	9.12	70.59	2.1639e+06	Yes	39	1	1	0	35.2145	-	-	-	-	-
		GCA_014523595.1	Nitrososphaerales archaeon TH5888	river sediment	221	1198708	63.43	1.61	100	1.88981e+06	Yes	25	2	0	0	40.0007	-	-	-	-	-
		GCA_003820555.1	Nitrosopumilales archaeon maxbin2.0118	Prairie Pothole Region wetland sediments	597	2678837	87.54	9.71	46.67	3.06013e+06	No	47	1	2	0	40.2172	-	-	-	-	-
		GCA_014523525.1	Nitrososphaerales archaeon TH703	river sediment	309	1950884	94.17	7.77	55.56	2.07166e+06	No	41	1	1	0	39.2302	-	-	-	-	-
		GCA_005877345.1	Thaumarchaeota archaeon TA_15	temperate grassland biome	274	2202089	83.5	2.91	33.33	2.63723e+06	Yes	35	0	0	0	37.4577	Anaerobic	Nonthermal	-	-	-
		GCA_005877105.1	Thaumarchaeota archaeon TA_22	temperate grassland biome	298	1996322	78.24	6.31	75	2.55154e+06	No	37	1	1	0	37.656	-	-	-	-	-
		GCA_014523495.1	Nitrososphaerales archaeon TH1920	river sediment	256	1675630	96.6	2.91	66.67	1.73461e+06	Yes	39	1	1	1	39.5798	Aerobic	Nonthermal	-	-	-
		GCA_005877075.1	Thaumarchaeota archaeon TA_21	temperate grassland biome	123	1966839	98.06	2.27	33.33	2.00575e+06	No	43	1	1	1	38.2122	-	-	-	-	-
		GCA_005877385.1	Thaumarchaeota archaeon TA_12	temperate grassland biome	88	2174266	100	1.94	0	2174266	Yes	41	1	1	1	36.9673	Aerobic	Nonthermal	-	-	-
		GCA_005877095.1	Thaumarchaeota archaeon TA_19	temperate grassland biome	201	1398609	79.51	2.91	33.33	1.75904e+06	No	29	0	0	0	38.8896	-	-	-	-	-
		GCA_013694585.1	Nitrosopumilus sp. MGR_bin297	mineral soil	280	2116714	92.23	3.4	75	2.29504e+06	Yes	41	1	1	1	36.6987	Aerobic	Nonthermal	-	-	-
		GCA_007826885.1	Candidatus Nitrosocosmicus arcticus Kfb	top mineral soil from frost boil in Arctic tundra fen	22	2644860	98.06	1.94	0	2.69719e+06	Yes	45	1	1	1	34.4788	Aerobic	Nonthermal	-	-	20-28i
		GCA_009379865.1	Candidatus Nitrosocosmicus sp. Dino_bin19	dinosaur fossil bone	396	3060281	91.86	1.94	0	3.33146e+06	Yes	44	0	2	0	36.249	Anaerobic	Nonthermal	-	-	-
		GCA_014523545.1	Nitrososphaerales archaeon TH1173	river sediment	485	3183629	95.15	9.06	63.64	3.34591e+06	Yes	39	1	1	0	34.4491	-	-	-	-	-
		GCA_000802205.2	Candidatus Nitrosocosmicus oleophilus MY3	contaminated soil	1	3430706	98.06	0.97	0	3.49858e+06	Yes	45	1	3	3	33.0535	Aerobic	Nonthermal	-	-	30i
		GCA_009861625.1	Candidatus Nitrosocosmicus sp. SS	vegetable soil	47	3216693	96.12	2.91	0	3.34654e+06	No	45	1	2	1	32.7692	-	-	-	-	-
		GCA_008389435.1	Candidatus Nitrosocosmicus sp. SS	soils	43	3224501	96.12	2.91	0	3.35466e+06	Yes	45	1	2	1	32.7058	Aerobic	Nonthermal	-	-	-
		GCA_900696045.1	Candidatus Nitrosocosmicus franklandus C13	soils	1	2836447	98.06	1.94	0	2.89256e+06	Yes	44	1	2	2	37.5723	Aerobic	Nonthermal	-	-	30-45(40i)
		GCA_013114705.1	Candidatus Nitrosocosmicus sp. WS192	activated sludge from Wenshan wastewater treatment plant	324	2445310	90.94	5.83	0	2.68893e+06	Yes	39	1	1	1	35.2582	-	-	-	-	-
		GCA_902826075.1	Candidatus Nitrosocosmicus sp. RBC071	wastewater biofilm	211	2594716	97.57	1.94	0	2.65934e+06	Yes	41	1	1	1	34.8398	Aerobic	Nonthermal	-	-	-
		GCA_001870125.1	Candidatus Nitrosocosmicus hydrocola G61	municipal WWTP	1	2989777	99.03	2.91	0	3.01906e+06	No	44	1	2	2	33.554	-	-	-	-	33i
		GCA_013815875.1	Nitrosopumilus sp. MGR_bin381	mineral soil	400	1649521	73.36	1.94	0	2.24853e+06	No	30	0	0	2	37.4296	-	-	-	-	-
		GCA_013821245.1	Nitrosopumilus sp. MGR_bin428	mineral soil	323	2280241	98.06	2.43	33.33	2.32535e+06	Yes	41	1	1	1	32.3646	Anaerobic	Nonthermal	-	-	-
		GCA_013811745.1	Nitrosopumilus sp. MGR_bin105	mineral soil	972	2867964	50.53	5.18	28.57	5.67576e+06	Yes	28	0	0	0	35.409	-	-	-	-	-
		GCA_016782195.1	Nitrososphaeraceae archaeon LB5_1	Lomas Bayas Desert Soil Below Boulder	918	3344523	87.74	9.22	72.73	3.81186e+06	No	37	1	0	0	31.3124	-	-	-	-	-
		GCA_016782225.1	Nitrososphaeraceae archaeon LB3_1	Lomas Bayas Desert Soil Below Boulder	118	2622861	98.54	2.91	0	2.66172e+06	Yes	44	1	0	0	32.0404	Aerobic	Nonthermal	-	-	-
		GCA_016782145.1	Nitrososphaeraceae archaeon LB2_1	Lomas Bayas Desert Soil Below Boulder	127	2412247	95.15	2.91	0	2.5352e+06	No	36	1	0	0	32.871	-	-	-	-	-
		GCA_016782265.1	Nitrososphaeraceae archaeon MB3_1	Maria Elena Desert Soil Below Boulder	286	1979575	83.69	2.91	33.33	2.36537e+06	No	26	1	0	0	33.9963	-	-	-	-	-
		GCA_016782245.1	Nitrososphaeraceae archaeon MB4_1	Maria Elena Desert Soil Below Boulder	372	2607112	97.57	2.91	0	2.67204e+06	Yes	37	1	0	0	31.9405	Aerobic	Nonthermal	-	-	-
		GCA_016782285.1	Nitrososphaeraceae archaeon YB1_1	Yungay Desert Soil Below Boulder	680	2157645	85.04	6.07	30	2.53721e+06	No	26	0	0	0	32.5503	-	-	-	-	-
		GCA_016782315.1	Nitrososphaeraceae archaeon YB3_2	Yungay Desert Soil Below Boulder	327	2502495	98.22	3.4	40	2.54785e+06	No	38	1	0	0	32.2627	-	-	-	-	-
		GCA_016782305.1	Nitrososphaeraceae archaeon MB1_1	Maria Elena Desert Soil Below Boulder	614	2408550	85.77	2.91	0	2.80815e+06	No	41	1	0	0	32.178	-	-	-	-	-
	Nitrosopumilaceae	GCA_016200035.1	Thaumarchaeota archaeon NC_groundwater_1047_Pr1_S-0.65um_38_12	groundwater	186	1201250	82.2	1.94	100	1.46137e+06	Yes	37	1	0	0	37.1453	Aerobic	Nonthermal	-	-	-
		GCA_016219935.1	Thaumarchaeota archaeon NC_groundwater_1834_Pr3_B-0.1um_37_8	groundwater	234	1219720	72.82	5.18	14.29	1.67498e+06	Yes	19	1	1	0	31.6542	-	-	-	-	-
		GCA_013330055.1	Nitrosopumilaceae archaeon UBA8516	sediment	86	1184172	85.6	0	0	1.38338e+06	Yes	34	1	0	0	34.7132	Aerobic	Nonthermal	-	-	-
		GCA_005877085.1	Thaumarchaeota archaeon TA_23	temperate grassland biome	234	1041438	69.19	4.26	88.89	1.50519e+06	Yes	33	1	0	0	31.6915	-	-	-	-	-
		GCA_005877305.1	Thaumarchaeota archaeon TA_20	temperate grassland biome	112	1329581	92.64	1.94	0	1.43521e+06	Yes	40	1	0	0	33.3708	Aerobic	Nonthermal	-	-	-
		GCA_005877115.1	Thaumarchaeota archaeon TA_18	temperate grassland biome	135	1443047	92.72	3.06	85.71	1.55635e+06	No	38	1	0	0	31.581	-	-	-	-	-
		GCA_007280335.1	Nitrosopumilales archaeon PowLak16_MAG10	lake water	84	1296374	94.17	0	0	1.37663e+06	Yes	43	1	1	1	32.7548	Aerobic	Nonthermal	-	-	-
		GCA_016201515.1	Thaumarchaeota archaeon NC_groundwater_974_Pr1_S-0.2um_35_188	groundwater	55	1457248	91.95	0.97	100	1.58483e+06	No	40	1	1	1	30.323	-	-	-	-	-
		GCA_016178405.1	Thaumarchaeota archaeon NC_groundwater_40_Pr7_B-0.1um_35_19	groundwater	87	1684333	96.2	7.85	90	1.75087e+06	No	44	0	1	1	30.6152	-	-	-	-	-
		GCA_016201435.1	Thaumarchaeota archaeon NC_groundwater_975_Pr1_S-0.2um_35_340	groundwater	66	1835818	96.61	4.03	83.33	1.90024e+06	Yes	47	1	1	1	28.3471	Anaerobic	Nonthermal	-	-	-
		GCA_013287935.1	Thaumarchaeota archaeon BWMinHeated_Nextera21_MAG2	soil	57	956536	51.78	0	0	1.84731e+06	No	23	1	1	0	27.6235	-	-	-	-	-
		GCA_013287585.1	Thaumarchaeota archaeon BWMinHeated_Nextera61_MAG2	soil	47	1354549	68.61	0	0	1.97427e+06	Yes	39	1	1	1	27.9066	-	-	-	-	-
		GCA_900167955.1	Candidatus Nitrosotalea bavarica SBT1	fen, Germany	19	1553159	97.57	1.94	50	1.59184e+06	Yes	45	1	1	1	29.001	Aerobic	Nonthermal	-	-	-
		GCA_007280465.1	Nitrosopumilales archaeon PowLak16_MAG28	lake water	66	916573	63.27	1.94	50	1.44867e+06	Yes	30	1	0	1	30.6424	-	-	-	-	-
		GCA_011319475.1	Candidatus Nitrosotalea sp. FS	acidic forest soil	312	1824543	88.03	0	0	2.07264e+06	Yes	41	1	1	1	22.0004	Aerobic	Nonthermal	-	-	-
		GCA_900177045.1	Candidatus Nitrosotalea okcheonensis NCS1	a soil contaminated with acid mineage drainage water, Korean	1	1972585	99.51	0	0	1.9823e+06	Yes	45	1	1	1	28.9653	Aerobic	Nonthermal	-	-	-
		GCA_900143675.1	Candidatus Nitrosotalea sinensis NSIN	a acidic paddy soil, Guangdong, China	10	1598048	99.51	0.97	0	1.60592e+06	Yes	45	1	1	1	26.9562	Aerobic	Nonthermal	-	-	20-42(35i)
		GCA_900065925.1	Candidatus Nitrosotalea devanaterra Nd1	agricultural soil	1	1805304	98.54	0	0	1.83205e+06	Yes	45	1	1	1	27.2079	Aerobic	Nonthermal	-	-	20-30(25i)
		GCA_013289235.1	Thaumarchaeota archaeon BWOrgHeat_Nextera13_MAG2	soil	63	1004002	58.74	0	0	1.70923e+06	No	22	0	0	1	25.5491	-	-	-	-	-
		GCA_013288545.1	Thaumarchaeota archaeon BWOrgHeat_Nextera70_MAG3	soil	57	1385677	86.89	0	0	1.59475e+06	Yes	36	1	0	0	24.9691	Aerobic	Nonthermal	-	-	-
		GCA_013288055.1	Thaumarchaeota archaeon BWMinHeated_Nextera72_MAG3	soil	59	751702	63.59	2.91	0	1.18211e+06	No	25	0	0	0	25.3302	-	-	-	-	-
		GCA_011319465.1	Candidatus Nitrosotalea sp. TS	acidic forest soil	24	1540195	81.55	0	0	1.88865e+06	Yes	41	1	1	1	26.0888	Aerobic	Nonthermal	-	-	-
		GCA_005877315.1	Thaumarchaeota archaeon TA_16	temperate grassland biome	161	1196492	75.42	0.97	100	1.58644e+06	No	35	1	0	1	33.844	-	-	-	-	-
		GCA_005877205.1	Thaumarchaeota archaeon TA_9	temperate grassland biome	98	1562348	97.5	0	0	1.60241e+06	Yes	42	1	0	1	32.6152	Aerobic	Nonthermal	-	-	-
		GCA_005877175.1	Thaumarchaeota archaeon TA_11	temperate grassland biome	198	1152757	68.75	0	0	1.67674e+06	Yes	34	1	0	0	36.145	-	-	-	-	-
		GCA_001920395.1	Thaumarchaeota archaeon 13_1_20CM_2_39_20	Soil sample from Angelo meadow plot 1, 20cm depth, 4 days after first rain event (27mm)	61	1055503	60.29	0	0	1.75071e+06	No	26	0	0	1	34.8182	-	-	-	-	-
		GCA_001918995.1	Thaumarchaeota archaeon 13_1_40CM_2_39_13_1	Soil sample from Angelo meadow plot 1, 40cm depth, 4 days after first rain event (27mm)	79	548217	53.88	0	0	1.01748e+06	No	23	1	0	1	36.7516	-	-	-	-	-
		GCA_001917505.1	Thaumarchaeota archaeon 13_1_40CM_38_12	Soil sample from Angelo meadow plot 1, 40cm depth, pre rain	71	1208569	85.11	0.97	0	1.42001e+06	No	32	1	0	0	36.6653	-	-	-	-	-
		GCA_005877475.1	Thaumarchaeota archaeon TA_1	temperate grassland biome	132	1486137	96.69	0	0	1.53701e+06	Yes	42	1	1	0	32.177	Aerobic	Nonthermal	-	-	-
		GCA_005877295.1	Thaumarchaeota archaeon TA_5	temperate grassland biome	114	1412901	92.72	0	0	1.52384e+06	No	40	1	4	2	34.3805	-	-	-	-	-
		GCA_001917995.1	Thaumarchaeota archaeon 13_1_40CM_4_38_7	Soil sample from Angelo meadow plot 1, 40cm depth, 2 days after first rain event (91mm)	76	1380582	80.91	0	0	1.70632e+06	No	33	1	0	0	32.8314	-	-	-	-	-
		GCA_001918945.1	Thaumarchaeota archaeon 13_1_40CM_2_39_7	Soil sample from Angelo meadow plot 1, 40cm depth, 4 days after first rain event (27mm)	202	935896	61.81	2.91	50	1.51415e+06	No	19	0	0	0	34.1769	-	-	-	-	-
		GCA_001918475.1	Thaumarchaeota archaeon 13_1_40CM_3_38_6	Soil sample from Angelo meadow plot 1, 40cm depth, 6 days after first rain event (27mm)	86	1451029	83.17	4.85	50	1.74465e+06	No	31	1	0	0	34.6992	-	-	-	-	-
		GCA_016838825.1	Nitrosopumilales archaeon NPMR_NP_iota_1	mid-ocean ridge flank sediment	68	1121898	98.54	0.97	0	1.13852e+06	Yes	46	1	1	0	37.2953	Aerobic	Nonthermal	-	-	-
		GCA_016844685.1	Candidatus Nitrosotenuis sp. CoA_2_bin.53	hyporheic zone	153	1333362	93.85	2.91	0	1.42074e+06	Yes	38	1	0	0	31.6786	Aerobic	Nonthermal	-	-	-
		GCA_016215465.1	Thaumarchaeota archaeon NC_groundwater_1836_Pr3_B-0.1um_40_14	groundwater	53	1699628	93.85	0.97	0	1.811e+06	Yes	43	2	0	0	30.6326	Aerobic	Nonthermal	-	-	-
		GCA_013407275.1	Candidatus Nitrosotenuis sp. DW1	sediment	1	1834835	99.03	0.97	0	1.85281e+06	Yes	45	1	1	1	28.964	Aerobic	Nonthermal	-	-	-
		GCA_000685395.1	Candidatus Nitrosotenuis chungbukensis MY2	soil	24	1762971	99.03	0.97	0	1.78024e+06	Yes	45	1	1	1	29.8277	Aerobic	Nonthermal	-	-	30i
		GCA_001914355.1	Thaumarchaeota archaeon BIN5	groundwater	600	1278195	60.44	2.27	0	2.11482e+06	Yes	40	1	0	0	28.3792	-	-	-	-	-
		GCA_004322465.1	Candidatus Nitrosotenuis sp. GW928_bin.17	groundwater	126	1681024	91.76	2.91	33.33	1.83198e+06	Yes	40	1	0	0	29.4178	Aerobic	Nonthermal	-	-	-
		GCA_004322445.1	Candidatus Nitrosotenuis sp. GW928_bin.18	groundwater	445	1526377	74.6	3.21	57.14	2.04608e+06	Yes	29	1	0	0	30.2765	-	-	-	-	-
		GCA_905220655.1	Candidatus Nitrosotenuis uzonensis 5A	a hot water well	8	1814860	100	1.94	0	1814860	No	47	1	1	1	34.9804	-	-	-	-	-
		GCA_000723185.1	Candidatus Nitrosotenuis uzonensis N4	water and sediment from a terrestrial thermal spring in Kamchatka peninsula (Russia)	14	1636125	100	0.97	0	1636125	Yes	45	1	1	1	35.0501	Aerobic	Thermal	-	-	28-52(46i)
		GCA_016223285.1	Thaumarchaeota archaeon NC_groundwater_1981_Pr3_S-0.2um_41_2	groundwater	366	1458582	77.63	4.85	33.33	1.87889e+06	Yes	39	1	0	0	22.142	-	-	-	-	-
		GCA_000955905.3	Candidatus Nitrosotenuis cloacae SAT1	wastewater treatment plant	1	1620156	100	1.94	0	1620156	Yes	47	1	1	1	26.0137	Aerobic	Nonthermal	-	-	25-33(29i)
		GCA_013331435.1	Candidatus Nitrosotenuis sp. UBA10326	aquatic	145	859987	67.86	0	0	1.2673e+06	No	33	1	0	0	29.7377	-	-	-	-	-
		GCA_002498105.1	Nitrosopumilales archaeon UBA219	water	120	985626	77.83	0	0	1.26638e+06	No	28	1	0	0	28.3801	-	-	-	-	-
		GCA_002498045.1	Nitrosopumilales archaeon UBA459	water	124	920680	72.82	0	0	1.26432e+06	No	25	1	0	0	27.9611	-	-	-	-	-
		GCA_013330565.1	Candidatus Nitrosotenuis sp. UBA12288	aquatic	126	959641	79.61	0.07	100	1.20543e+06	No	30	1	0	0	29.3724	-	-	-	-	-
		GCA_013330645.1	Candidatus Nitrosotenuis sp. UBA12255	aquatic	120	922306	82.52	0.97	100	1.11768e+06	No	30	1	0	0	29.9679	-	-	-	-	-
		GCA_013329425.1	Candidatus Nitrosotenuis sp. UBA9307	aquatic	122	934909	73.41	0.97	0	1.27354e+06	No	27	1	0	0	29.0063	-	-	-	-	-
		GCA_002499525.1	Nitrosopumilales archaeon UBA218	water	104	1011469	81.91	0	0	1.23485e+06	Yes	35	1	1	1	29.4197	Anaerobic	Nonthermal	-	-	-
		GCA_900299125.1	Nitrosopumilales archaeon AM_0615	Amazon river Upstream section	109	1556783	99.51	0.97	0	1.56445e+06	Yes	49	2	0	1	32.4786	Anaerobic	Nonthermal	-	-	-
		GCA_016872015.1	Thaumarchaeota archaeon M_DeepCast_65m_m1_070	freshwater lake	64	1306115	94.01	1.94	0	1.38934e+06	Yes	42	1	0	0	29.0003	Aerobic	Nonthermal	-	-	-
		GCA_016872055.1	Thaumarchaeota archaeon K_DeepCast_100m_mx_034	freshwater lake	32	1235755	98.71	1.94	0	1.2519e+06	Yes	47	1	1	1	30.3279	Aerobic	Nonthermal	-	-	-
		GCA_002787055.1	Candidatus Nitrosotenuis aquarius AQ6f	freshwater aquarium biofilter	1	1697207	99.68	1.94	0	1.70266e+06	Yes	45	1	1	1	28.8301	Aerobic	Nonthermal	-	-	20-40 (33i)
		GCA_010030475.1	Nitrosopumilaceae archaeon WBC_6_2A_304	water samples from lakes and estuaries along the Chattahoochee River collected between June/2010 and December/2014	213	1607462	98.06	1.94	0	1.63926e+06	No	42	1	1	1	25.03	-	-	-	-	-
		GCA_010030525.1	Thaumarchaeota archaeon WBC_4_1_1450	water samples from lakes and estuaries along the Chattahoochee River collected between June/2010 and December/2014	168	1334711	60.36	1.46	50	2.21125e+06	No	34	1	0	0	26.709	-	-	-	-	-
		GCA_010028435.1	Thaumarchaeota archaeon WBC_A_1A_201	water samples from lakes and estuaries along the Chattahoochee River collected between June/2010 and December/2014	194	1618586	97.09	2.02	0	1.6671e+06	No	43	1	1	1	25.052	-	-	-	-	-
		GCA_010028485.1	Nitrosopumilaceae archaeon WBC_8_2B_285	water samples from lakes and estuaries along the Chattahoochee River collected between June/2010 and December/2014	206	1595715	98.71	1.94	0	1.61657e+06	No	44	1	1	1	25.2608	-	-	-	-	-
		GCA_010028425.1	Thaumarchaeota archaeon WBC_9_1B_215	water samples from lakes and estuaries along the Chattahoochee River collected between June/2010 and December/2014	188	1619965	99.51	2.43	33.33	1.62794e+06	No	45	1	1	1	24.7133	-	-	-	-	-
		GCA_010028495.1	Nitrososphaeria archaeon WBC_8_2A_255	water samples from lakes and estuaries along the Chattahoochee River collected between June/2010 and December/2014	203	1633179	99.03	1.94	0	1.64918e+06	Yes	43	1	1	1	25.0535	Aerobic	Nonthermal	-	-	-
		GCA_010030505.1	Nitrososphaeria archaeon WBC_5_3A_170	water samples from lakes and estuaries along the Chattahoochee River collected between June/2010 and December/2014	221	1680930	98.06	1.94	0	1.71419e+06	No	47	1	1	1	24.4447	-	-	-	-	-
		GCA_010030375.1	Nitrosopumilaceae archaeon WBC_7_2A_246	water samples from lakes and estuaries along the Chattahoochee River collected between June/2010 and December/2014	197	1609131	96.6	1.94	0	1.66577e+06	No	45	1	1	1	25.3087	-	-	-	-	-
		GCA_010028385.1	Nitrososphaeria archaeon WBC_A_1B_227	water samples from lakes and estuaries along the Chattahoochee River collected between June/2010 and December/2014	208	1636218	98.54	1.94	0	1.66046e+06	No	47	1	1	1	25	-	-	-	-	-
		GCA_010028465.1	Nitrososphaeria archaeon WBC_9_1A_223	water samples from lakes and estuaries along the Chattahoochee River collected between June/2010 and December/2014	208	1610213	95.15	2.43	33.33	1.69229e+06	No	47	1	1	1	24.7691	-	-	-	-	-
		GCA_010030425.1	Nitrosopumilaceae archaeon WBC_6_2B_308	water samples from lakes and estuaries along the Chattahoochee River collected between June/2010 and December/2014	223	1621397	94.9	1.94	0	1.70853e+06	No	44	1	1	1	24.5628	-	-	-	-	-
		GCA_010028325.1	Nitrosopumilaceae archaeon WBC_B_3_016	water samples from lakes and estuaries along the Chattahoochee River collected between June/2010 and December/2014	170	1530865	96.12	2.91	0	1.59266e+06	No	44	1	1	1	23.1531	-	-	-	-	-
		GCA_016871975.1	Thaumarchaeota archaeon K_Offshore_80m_m1_039	freshwater lake	101	1087139	90.13	1.94	100	1.20619e+06	Yes	38	2	0	0	34.3418	Anaerobic	Nonthermal	-	-	-
		GCA_016872035.1	Thaumarchaeota archaeon M_DeepCast_50m_m1_060	freshwater lake	232	1154514	55.83	2.59	50	2.06791e+06	Yes	20	1	0	0	34.7082	-	-	-	-	-
		GCA_016197125.1	Nitrosopumilales archaeon NC_groundwater_808_Pr6_B-0.1um_36_8	groundwater	274	914170	82.21	2.91	100	1.11199e+06	No	28	0	0	0	34.5106	-	-	-	-	-
		GCA_016176745.1	Nitrosopumilales archaeon NC_groundwater_128_Ag_B-0.1um_36_13	groundwater	244	1121686	85.44	2.17	83.33	1.31283e+06	Yes	41	1	1	1	34.73	Aerobic	Nonthermal	-	-	-
		GCA_001443365.1	Thaumarchaeota archaeon CSP1-1	sediment at 5m depth	10	1358434	99.03	0	0	1.37174e+06	Yes	43	1	1	1	34.4199	Aerobic	Nonthermal	-	-	-
		GCA_003229255.1	Nitrosopumilaceae archaeon SZUA-239	marine hydrothermal sulfide sediment TVG13	190	1202703	78.17	7.44	10	1.53857e+06	Yes	40	1	1	0	34.2948	-	-	-	-	-
		GCA_016276965.1	Nitrosopumilales archaeon NPMR_NP_delta_1	mid-ocean ridge flank sediment	83	1173997	86.23	5.42	0	1.36147e+06	Yes	40	1	0	0	34.4207	-	-	-	-	-
		GCA_016838865.1	Nitrosopumilales archaeon NPMR_NP_delta_3	marine sediment	142	936365	66.29	3.4	25	1.41253e+06	Yes	37	2	0	0	33.9855	-	-	-	-	-
		GCA_016838725.1	Nitrosopumilales archaeon NPMR_NP_delta_2	mid-ocean ridge flank sediment	270	610368	67.88	0.71	25	899187	Yes	30	1	0	0	34.1839	-	-	-	-	-
		GCA_902608175.1	uncultured marine group I thaumarchaeote AG-464-N14	marine water	47	795921	70.36	0	0	1.13121e+06	Yes	34	1	1	1	31.4663	-	-	-	-	-
		GCA_002710505.1	Thaumarchaeota archaeon SAT71	South Atlantic Ocean	36	624436	57.28	1.94	0	1.09015e+06	Yes	25	1	0	1	26.8394	-	-	-	-	-
		GCA_002698885.1	Thaumarchaeota archaeon NAT229	North Atlantic Ocean	39	746133	68.93	3.66	0	1.08245e+06	Yes	33	1	0	0	30.2386	-	-	-	-	-
		GCA_902566725.1	uncultured marine group I thaumarchaeote AG-410-O05	marine water	37	792549	62.94	0	0	1.25921e+06	Yes	27	1	1	1	32.0025	-	-	-	-	-
		GCA_002724795.1	Candidatus Nitrosopelagicus sp. RS351	Red Sea	67	545893	61.45	0.97	100	888353	No	18	1	2	2	26.337	-	-	-	-	-
		GCA_003702485.1	Candidatus Nitrosopelagicus sp. GoM_MAG1	continental shelf sea water microbial communities	218	924268	75.9	3.88	40	1.21774e+06	No	33	1	0	0	31.1822	-	-	-	-	-
		GCA_001627015.1	Nitrosopelagicus sp. REDSEA-S43_B1	Red Sea water column Station 192 - depth 100m	115	980468	84.95	4.53	85.71	1.15417e+06	No	37	0	1	0	30.8881	-	-	-	-	-
		GCA_001627105.1	Nitrosopelagicus sp. REDSEA-S19_B12N3	Red Sea water column Station 91 - depth 100m	307	1507370	86.71	5.34	0	1.7384e+06	No	39	1	1	0	32.0186	-	-	-	-	-
		GCA_001627095.1	Nitrosopelagicus sp. REDSEA-S37_B6	Red Sea water column Station 169 - depth 100m	104	870512	89.81	1.94	100	969282	No	35	1	1	1	31.4445	-	-	-	-	-
		GCA_001627075.1	Nitrosopelagicus sp. REDSEA-S25_B3	Red Sea water column Station 108 - depth 100m	116	892063	74.76	1.94	0	1.19324e+06	No	32	1	1	1	31.9939	-	-	-	-	-
		GCA_001627235.1	Nitrosopelagicus sp. REDSEA-S31_B2	Red Sea water column Station 149 - depth 100m	86	1009131	92.64	1.05	100	1.0893e+06	Yes	39	1	1	1	31.5337	Aerobic	Nonthermal	-	-	-
		GCA_001627165.1	Nitrosopelagicus sp. REDSEA-S32_B2	Red Sea water column Station 149 - depth 200m	55	449408	53.4	1.94	100	841588	No	17	1	0	0	29.778	-	-	-	-	-
		GCA_902512865.1	uncultured marine group I thaumarchaeote AG-319-F19	marine water	39	614746	52.91	0	0	1.16187e+06	Yes	23	0	1	1	33.1064	-	-	-	-	-
		GCA_001510295.1	Thaumarchaeota archaeon casp-thauma4	Capian Sea	25	661324	69.58	0	0	950451	Yes	26	1	0	1	32.5864	-	-	-	-	-
		GCA_902511735.1	uncultured marine group I thaumarchaeote AG-319-A01	marine water	57	757834	57.28	0	0	1.32303e+06	Yes	28	1	1	1	29.8847	-	-	-	-	-
		GCA_902552015.1	uncultured marine group I thaumarchaeote AG-365-G13	marine water	53	839885	59.55	0	0	1.41039e+06	Yes	24	0	1	1	30.3697	-	-	-	-	-
		GCA_012928565.1	Candidatus Nitrosopelagicus brevis MTA6	seawater	39	1074981	98.22	0	0	1.09446e+06	No	33	1	2	1	30.3867	-	-	-	-	-
		GCA_003045125.1	Candidatus Nitrosopelagicus brevis U25	Coastal eastern subtropical pacific	3	1245544	99.51	0	0	1.25168e+06	No	42	1	1	1	30.8401	-	-	-	-	-
		GCA_000812185.1	Candidatus Nitrosopelagicus brevis CN25	Open sea, North Eastern Pacific	1	1232128	99.51	0	0	1.2382e+06	Yes	42	1	1	1	30.9197	Aerobic	Nonthermal	-	-	22i
		GCA_902592435.1	uncultured marine group I thaumarchaeote AG-447-C19	marine water	32	1096062	83.66	0	0	1.31014e+06	No	32	0	1	1	30.5388	-	-	-	-	-
		GCA_902591065.1	uncultured marine group I thaumarchaeote AG-439-O06	marine water	49	913814	77.99	0	0	1.17171e+06	No	25	0	1	1	30.4208	-	-	-	-	-
		GCA_902588995.1	uncultured marine group I thaumarchaeote AG-439-E16	marine water	38	826747	69.74	0	0	1.18547e+06	No	23	0	1	1	29.8974	-	-	-	-	-
		GCA_902567315.1	uncultured marine group I thaumarchaeote AG-414-B09	marine water	51	948518	78.64	0	0	1.20615e+06	No	34	1	1	1	29.6634	-	-	-	-	-
		GCA_002731165.1	Nitrosopumilales archaeon NP145	marine water sample	53	604421	50.32	0.97	0	1.20115e+06	Yes	30	1	0	0	24.0618	-	-	-	-	-
		GCA_001627055.1	Nitrosopelagicus sp. REDSEA-S27_B13N2	Red Sea water column Station 108 - depth 500m	273	1507816	69.84	4.85	12.5	2.15896e+06	Yes	33	1	0	1	32.1903	-	-	-	-	-
		GCA_015663895.1	Candidatus Nitrosopelagicus sp. SZUA-1291	Abe hydrothermal plume 200m	184	790177	60.44	5.71	16.67	1.30737e+06	No	29	1	0	0	31.9759	-	-	-	-	-
		GCA_012965845.1	Candidatus Nitrosopelagicus sp. UWMA-0029	Kilo Moana Hydrothermal plume 60m	160	582125	56.9	0	0	1.02307e+06	No	21	0	1	0	31.4942	-	-	-	-	-
		GCA_012959225.1	Candidatus Nitrosopelagicus sp. UWMA-0359	Guaymas Basin Hydrothermal plume metagenome	295	920938	83.68	3.87	71.43	1.10055e+06	Yes	33	1	0	0	32.4366	Aerobic	Nonthermal	-	-	-
		GCA_000746705.1	Marine Group I thaumarchaeote SCGC AAA799-O18	single cell amplified by MDA; Atlantis II deep Red Sea brine-seawater interface	50	522768	54.47	0	0	959736	Yes	20	0	2	0	31.5456	-	-	-	-	-
		GCA_013390775.1	Marine Group I thaumarchaeote D11	seawater	215	1279113	80.5	6.8	25	1.58896e+06	No	35	1	1	1	32.1569	-	-	-	-	-
		GCA_012963855.1	Candidatus Nitrosopelagicus sp. UWMA-0120	Tui Malila hydrothermal plume 10m	158	664958	57.61	5.83	14.29	1.15424e+06	No	23	1	0	0	32.8014	-	-	-	-	-
		GCA_012964965.1	Candidatus Nitrosopelagicus sp. UWMA-0066	Mariner hydrothermal plume 25m	165	715243	55.34	0	0	1.29245e+06	Yes	21	1	0	0	32.5395	-	-	-	-	-
		GCA_015663475.1	Candidatus Nitrosopelagicus sp. SZUA-1335	Tui Malila hydrothermal plume 10m	224	691606	55.28	6.37	41.67	1.2511e+06	No	33	1	0	0	31.4026	-	-	-	-	-
		GCA_012965865.1	Candidatus Nitrosopelagicus sp. UWMA-0027	Kilo Moana Hydrothermal plume 60m	233	830007	52.91	4.21	0	1.56871e+06	No	25	1	0	0	30.8338	-	-	-	-	-
		GCA_902606965.1	uncultured marine group I thaumarchaeote AG-464-C10	marine water	46	732870	74.68	0	0	981347	Yes	32	1	1	1	31.256	-	-	-	-	-
		GCA_902590655.1	uncultured marine group I thaumarchaeote AG-439-M12	marine water	40	910982	73.38	0	0	1.24146e+06	Yes	38	1	1	1	29.8644	-	-	-	-	-
		GCA_902578515.1	uncultured marine group I thaumarchaeote AG-426-M08	marine water	58	690691	62.73	0.07	100	1.10105e+06	No	32	1	1	1	30.8661	-	-	-	-	-
		GCA_002709285.1	Thaumarchaeota archaeon SP139	South Pacific Ocean	22	625023	65.22	0	0	958330	Yes	28	1	0	1	29.9323	-	-	-	-	-
		GCA_013390785.1	Marine Group I thaumarchaeote G13	seawater	26	949320	88.11	0	0	1.07743e+06	Yes	37	0	1	1	30.3089	Aerobic	Nonthermal	-	-	-
		GCA_018263495.1	Thaumarchaeota archaeon SuakinDeep_MAG47_3	marine brine pool	88	824127	80.2	1.94	100	1.02759e+06	Yes	38	1	1	1	31.6136	Anaerobic	Nonthermal	-	-	-
		GCA_001626095.1	Nitrosopelagicus sp. REDSEA-S08_B1	Red Sea water column Station 22 - depth 200m	92	576790	58.9	5.83	42.86	979270	No	33	0	1	0	31.7079	-	-	-	-	-
		GCA_014384145.1	Thaumarchaeota archaeon NIOZ-UU124	Suspended Particulate Matter (SPM) from the Black Sea western gyre	138	956613	80.02	2.91	33.33	1.19547e+06	No	36	1	1	1	31.6954	-	-	-	-	-
		GCA_013390745.1	Marine Group I thaumarchaeote F20	seawater	18	1075201	90.37	0	0	1.18978e+06	Yes	37	1	1	1	32.3022	Anaerobic	Nonthermal	-	-	-
		GCA_013215365.1	Candidatus Nitrosopelagicus sp. DT_76	ocean water from marine abyssalpelagic zone	251	769486	73.63	8.31	29.27	1.04507e+06	No	24	1	1	1	29.6058	-	-	-	-	-
		GCA_000402075.1	Thaumarchaeota archaeon SCGC AAA007-O23	seawater	32	1104438	97.33	2.09	100	1.13474e+06	Yes	44	1	1	1	30.9358	Aerobic	Nonthermal	-	-	-
		GCA_013390765.1	Marine Group I thaumarchaeote N8	seawater	85	884242	63.83	0.97	0	1.38531e+06	Yes	32	1	1	1	34.2124	-	-	-	-	-
		GCA_003972945.1	Thaumarchaeota archaeon MAG 147	hydrothermal vent	129	564807	54.13	6.8	85.71	1.04343e+06	No	27	1	0	0	32.1325	-	-	-	-	-
		GCA_013390375.1	Marine Group I thaumarchaeote D17	seawater	37	1050488	99.76	2.91	100	1.05302e+06	Yes	45	1	1	1	32.8023	Aerobic	Nonthermal	-	-	-
		GCA_013390755.1	Marine Group I thaumarchaeote L19b	seawater	138	1009376	90.29	9.06	92.31	1.11793e+06	No	40	1	0	1	33.2155	-	-	-	-	-
		GCA_013390385.1	Marine Group I thaumarchaeote L15b	seawater	155	1424723	91.99	4.21	50	1.54878e+06	No	46	1	1	0	25.7259	-	-	-	-	-
		GCA_013390365.1	Marine Group I thaumarchaeote D1b	seawater	154	883129	78.9	8.09	63.64	1.1193e+06	No	41	1	1	1	32.6033	-	-	-	-	-
		GCA_012271085.1	Nitrosopumilaceae archaeon Plut_88877	coral reef sponge	456	1708873	99.03	1.61	0	1.72561e+06	No	49	1	4	1	39.4395	-	-	-	-	-
		GCA_011523285.1	Nitrosopumilaceae archaeon CO36406bin_13	coral reef sponge	54	826649	98.06	0.49	0	843003	Yes	43	1	1	1	34.2725	Aerobic	Nonthermal	-	-	-
		GCA_016838765.1	Nitrosopumilales archaeon NPMR_NP_theta_4	mid-ocean ridge flank sediment	232	1040901	76.24	6.31	85.71	1.3653e+06	Yes	39	1	0	0	34.6821	-	-	-	-	-
		GCA_016838785.1	Nitrosopumilales archaeon NPMR_NP_theta_3	mid-ocean ridge flank sediment	552	1069514	83.58	3.87	42.86	1.27963e+06	Yes	40	0	1	2	33.2048	Aerobic	Nonthermal	-	-	-
		GCA_011055585.1	Nitrosopumilus sp. HyVt-352	LokiAmp MDA-amplified sample from Loki's castle hydrothermal vent sediment	181	1447715	83.1	5.83	16.67	1.74214e+06	No	45	1	0	0	32.8822	-	-	-	-	-
		GCA_016838845.1	Nitrosopumilales archaeon NPMR_NP_theta_1	marine sediment	174	1521424	99.51	2.91	100	1.52892e+06	Yes	46	1	0	1	33.1343	Aerobic	Nonthermal	-	-	-
		GCA_016838795.1	Nitrosopumilales archaeon NPMR_NP_theta_2	mid-ocean ridge flank sediment	297	1196682	93.69	4.05	100	1.27728e+06	Yes	45	1	1	0	34.5725	Aerobic	Nonthermal	-	-	-
		GCA_016838745.1	Nitrosopumilales archaeon NPMR_NP_theta_5	mid-ocean ridge flank sediment	274	697980	75.01	1.21	0	930516	No	31	1	0	1	33.61	-	-	-	-	-
		GCA_000200715.1	Cenarchaeum symbiosum A	10-20 meters below sea level off the coast of Santa Barbara, CA, USA	1	2045086	99.03	0	0	2.06512e+06	Yes	46	1	1	1	28.1331	Aerobic	Nonthermal	-	-	-
		GCA_014238105.1	Cenarchaeum sp. bin74s	pooled samples from sponge host and sea water	366	747926	53.21	8.16	28.57	1.40561e+06	Yes	32	1	0	0	28.2971	-	-	-	-	-
		GCA_014238635.1	Cenarchaeum sp. bin143o	pooled samples from sponge host and sea water	507	1296456	63.44	1.46	50	2.04359e+06	No	43	1	0	1	25.7178	-	-	-	-	-
		GCA_014237995.1	Cenarchaeum sp. bin90o	pooled samples from sponge host and sea water	115	664523	59.77	2.59	60	1.1118e+06	Yes	26	0	0	0	27.6139	-	-	-	-	-
		GCA_007570915.1	Cenarchaeum sp. PNGst_S_binVS4	PNG CO2 seep-seep site	217	1316178	75.26	0	0	1.74884e+06	Yes	35	0	1	1	33.7139	-	-	-	-	-
		GCA_003724175.1	Thaumarchaeota archaeon S15	sponge	267	1226121	61.17	0	0	2.00445e+06	No	34	1	3	2	40.0222	-	-	-	-	-
		GCA_003724275.1	Thaumarchaeota archaeon S13	sponge	181	1370066	86.41	0	0	1.58554e+06	Yes	37	1	1	1	36.1828	Aerobic	Nonthermal	-	-	-
		GCA_003724215.1	Thaumarchaeota archaeon S14	sponge	163	1181612	77.99	0	0	1.51508e+06	No	29	1	1	1	37.0512	-	-	-	-	-
		GCA_016126025.1	Thaumarchaeota archaeon TS	sea water	158	1859711	95.63	0	0	1.94469e+06	Yes	53	1	1	1	38.0768	Aerobic	Nonthermal	-	-	-
		GCA_009846455.1	Cenarchaeum sp. SB0669_bin_11	sponge	237	1603283	96.12	0	0	1.668e+06	No	39	1	0	0	34.4988	-	-	-	-	-
		GCA_009843815.1	Cenarchaeum sp. SB0675_bin_21	sponge	48	1610300	99.51	2.27	100	1.61823e+06	No	49	1	1	1	33.7943	-	-	-	-	-
		GCA_009839185.1	Cenarchaeum sp. SB0663_bin_5	sponge	162	1505883	97.57	0	0	1.54339e+06	Yes	41	1	0	0	33.6684	Aerobic	Nonthermal	-	-	-
		GCA_009842575.1	Cenarchaeum sp. SB0677_bin_16	sponge	220	1534347	93.69	0	0	1.63768e+06	No	41	1	1	1	35.8075	-	-	-	-	-
		GCA_009837825.1	Cenarchaeum sp. SB0665_bin_23	sponge	212	1369773	92.23	0	0	1.48517e+06	No	36	1	1	1	35.782	-	-	-	-	-
		GCA_009838485.1	Cenarchaeum sp. SB0664_bin_35	sponge	203	907549	74.21	0	0	1.22295e+06	No	21	1	1	0	36.5076	-	-	-	-	-
		GCA_009844685.1	Cenarchaeum sp. SB0672_bin_9	sponge	212	1256821	88.35	0.32	100	1.42255e+06	No	34	1	1	1	36.3284	-	-	-	-	-
		GCA_009837245.1	Cenarchaeum sp. SB0666_bin_15	sponge	200	1453748	93.69	0	0	1.55166e+06	No	41	1	1	1	35.8844	-	-	-	-	-
		GCA_009840065.1	Cenarchaeum sp. SB0662_bin_33	sponge	209	1573815	96.6	0	0	1.62921e+06	Yes	42	1	1	1	35.8457	Aerobic	Nonthermal	-	-	-
		GCA_009841735.1	Cenarchaeum sp. SB0678_bin_8	sponge	206	1416270	91.75	0	0	1.54362e+06	No	38	1	1	1	35.9777	-	-	-	-	-
		GCA_009836545.1	Cenarchaeum sp. SB0667_bin_13	sponge	214	1392376	91.26	0	0	1.52572e+06	No	40	1	1	1	36.026	-	-	-	-	-
		GCA_009844325.1	Cenarchaeum sp. SB0673_bin_9	sponge	212	1210187	87.38	0	0	1.38497e+06	No	32	1	1	1	35.7165	-	-	-	-	-
		GCA_009841175.1	Cenarchaeum sp. SB0661_bin_35	sponge	188	1600467	93.69	2.27	100	1.70826e+06	No	45	1	1	1	35.4632	-	-	-	-	-
		GCA_014078545.1	Nitrosopumilus sp. b1	ocean water	109	1792966	98.06	5.96	35.29	1.82844e+06	Yes	48	1	0	1	31.0419	-	-	-	-	-
		GCA_011774755.1	Nitrosopumilaceae archaeon KS3-K007	Pelagic sediment	214	1478333	63.11	5.83	28.57	2.34247e+06	No	26	1	0	0	35.5458	-	-	-	-	-
		GCA_011777025.1	Nitrosopumilaceae archaeon ACK-K098	Pelagic sediment	809	2579314	65.12	7.77	33.33	3.96086e+06	No	34	1	0	0	36.1627	-	-	-	-	-
		GCA_011774125.1	Nitrosopumilaceae archaeon KS4-K098	Pelagic sediment	809	2579314	65.12	7.77	33.33	3.96086e+06	No	34	1	0	0	36.1627	-	-	-	-	-
		GCA_011776245.1	Nitrosopumilaceae archaeon CS2-K084	Pelagic sediment	577	2074561	66.09	6.31	42.86	3.13899e+06	Yes	29	1	0	0	35.5791	-	-	-	-	-
		GCA_011775845.1	Nitrosopumilaceae archaeon CS3-K071	Pelagic sediment	793	2658518	64.24	9.22	27.27	4.13842e+06	No	39	1	0	0	35.8183	-	-	-	-	-
		GCA_013139085.1	Nitrosopumilus sp. GLR48	Glendhu Ridge methane seep	164	818440	64.08	5.41	54.55	1.27722e+06	Yes	32	1	0	0	33.7822	-	-	-	-	-
		GCA_011773125.1	Nitrososphaeria archaeon CS2-C027	Pelagic sediment	24	984039	83.5	0	0	1.17849e+06	No	33	1	0	1	31.5753	-	-	-	-	-
		GCA_011772925.1	Nitrosopumilaceae archaeon CS3-C003	Pelagic sediment	74	1474557	97.09	1.94	0	1.51875e+06	Yes	39	1	1	1	31.5659	Anaerobic	Nonthermal	-	-	-
		GCA_011773785.1	Nitrosopumilaceae archaeon ACK-C021	Pelagic sediment	42	1370394	96.12	1.94	0	1.42571e+06	No	39	1	1	1	32.186	-	-	-	-	-
		GCA_011771385.1	Nitrosopumilaceae archaeon KS4-C021	Pelagic sediment	42	1370394	96.12	1.94	0	1.42571e+06	No	39	1	1	1	32.186	-	-	-	-	-
		GCA_013867235.1	Nitrosopumilaceae archaeon W2bin3	estuarine water	345	1297708	78.02	3.88	75	1.6633e+06	No	35	2	0	0	32.5307	-	-	-	-	-
		GCA_013867285.1	Nitrosopumilaceae archaeon W1bin1	estuarine water	112	1406613	91.75	4.37	83.33	1.53309e+06	No	41	1	1	1	32.06	-	-	-	-	-
		GCA_013867335.1	Nitrosopumilaceae archaeon S2bin1	estuarine sediment	184	1460734	95.63	0.97	0	1.52749e+06	Yes	42	1	3	2	31.8972	Aerobic	Nonthermal	-	-	-
		GCA_009937485.1	Nitrosopumilaceae archaeon bin.79	sediment	175	1260606	87.54	1.94	0	1.44003e+06	No	36	1	0	0	31.7862	-	-	-	-	-
		GCA_013867345.1	Nitrosopumilaceae archaeon S1bin1	estuarine sediment	182	1327180	91.64	1.94	50	1.44825e+06	No	41	1	2	1	31.5742	-	-	-	-	-
		GCA_013867305.1	Nitrosopumilaceae archaeon S3bin1	estuarine sediment	269	1256926	89.81	3.87	62.5	1.39954e+06	No	33	0	2	1	32.3749	-	-	-	-	-
		GCA_016844465.1	Nitrosarchaeum sp. CoA_2_bin.4	hyporheic zone	169	1557084	74.92	0.47	100	2.07833e+06	Yes	38	1	0	1	32.2933	-	-	-	-	-
		GCA_000241145.2	Candidatus Nitrosarchaeum limnium BG20 (marine archaeal group 1 strain BG20)	surficial sediments beneath a 12-ft water column from Coastal/estuarine sediments San Francisco Bay Estuary	343	1855559	99.03	5.83	83.33	1.87373e+06	No	44	1	1	1	30.9339	-	-	-	-	-
		GCA_000204585.1	Candidatus Nitrosoarchaeum limnia SFB1	low-salinity sediments in San Francisco Bay	1	1772718	98.06	0	0	1.80779e+06	Yes	47	1	1	1	31.9052	Aerobic	Nonthermal	-	-	-
		GCA_018334095.1	Nitrosarchaeum sp. CROMO_BS_83_3_0	well water	69	1683201	93.2	7.77	100	1.80601e+06	Yes	47	1	1	1	31.531	-	-	-	-	-
		GCA_018333495.1	Nitrosarchaeum sp. CROMO_BS_83_0_0	well water	129	1807192	76.54	5.9	55.56	2.36111e+06	No	45	1	1	3	32.5854	-	-	-	-	-
		GCA_013407385.1	Nitrosarchaeum sp. AC2	sediment	1	1720730	100	0	0	1720730	Yes	44	1	1	1	31.5063	Aerobic	Nonthermal	-	-	-
		GCA_000220175.2	Nitrosarchaeum koreense MY1	enrichment culture from soil	1	1607695	100	0	0	1607695	Yes	44	1	1	1	31.409	Aerobic	Nonthermal	-	-	25i
		GCA_002783425.1	Nitrosopumilales archaeon CG15_BIG_FIL_POST_REV_8_21_14_020_33_23	groundwater	577	1091294	66.77	1.94	50	1.63441e+06	No	16	1	0	0	33.7228	-	-	-	-	-
		GCA_002762965.1	Nitrosopumilales archaeon CG11_big_fil_rev_8_21_14_0_20_33_24	groundwater	555	1202503	61.1	0	0	1.96809e+06	No	18	1	0	0	32.9436	-	-	-	-	-
		GCA_002789395.1	Nitrosopumilales archaeon CG_4_9_14_0_8_um_filter_34_10	groundwater	316	1636597	93.95	1.94	0	1.74199e+06	Yes	41	1	1	1	32.0581	Aerobic	Nonthermal	-	-	-
		GCA_002784675.1	Nitrosopumilales archaeon CG_4_10_14_0_8_um_filter_34_8	groundwater	348	1645552	84.63	0.56	0	1.94441e+06	No	39	1	0	1	33.3666	-	-	-	-	-
		GCA_016234975.1	Nitrosarchaeum sp. NC_groundwater_1925_Pr3_S-0.2um_34_2	groundwater	190	1218340	80.42	1.05	50	1.51497e+06	Yes	39	1	0	1	32.0109	Aerobic	Nonthermal	-	-	-
		GCA_009697485.1	Nitrosarchaeum sp. Baikal-deep-G180	freshwater	83	716049	67.96	0	0	1.05363e+06	Yes	27	1	1	0	33.3023	-	-	-	-	-
		GCA_013140415.1	Nitrosarchaeum sp. WB-IL-22	Wall biofilm	213	1213441	84.63	3.64	80	1.43382e+06	No	38	1	0	0	31.3458	-	-	-	-	-
		GCA_016197145.1	Nitrosarchaeum sp. NC_groundwater_807_Pr6_B-0.1um_33_7	groundwater	425	721752	65.31	2.91	33.33	1.10512e+06	Yes	25	0	0	0	34.1174	-	-	-	-	-
		GCA_016186075.1	Nitrosarchaeum sp. NC_groundwater_544_Ag_S-0.1um_33_8	groundwater	171	931464	78.57	1.05	50	1.18552e+06	No	30	1	0	0	33.5747	-	-	-	-	-
		GCA_004297665.1	Nitrosarchaeum sp. GW199_bin.3	groundwater	393	1550815	93.13	6.63	88.89	1.66522e+06	No	46	0	0	0	32.5794	-	-	-	-	-
		GCA_016181505.1	Nitrosarchaeum sp. NC_groundwater_197_Ag_S-0.1um_33_8	groundwater	165	896087	76.75	0.81	0	1.16754e+06	No	30	1	1	0	34.2801	-	-	-	-	-
		GCA_016203595.1	Nitrosarchaeum sp. NC_groundwater_1228_Ag_S-0.1um_33_100	groundwater	174	878357	62.96	0.15	100	1.3951e+06	No	23	0	0	0	33.3726	-	-	-	-	-
		GCA_016180385.1	Nitrosarchaeum sp. NC_groundwater_253_Ag_S-0.2um_33_9	groundwater	150	921343	77.18	0	0	1.19376e+06	Yes	31	0	0	0	33.685	-	-	-	-	-
		GCA_016880535.1	Nitrosopumilaceae archaeon EFPC_137	sediment from a natural stream that has been contaminated with Hg from upstream sources	339	827553	59.01	2.27	33.33	1.40239e+06	No	24	1	0	0	34.8307	-	-	-	-	-
		GCA_005798995.1	Nitrosopumilaceae archaeon F1-60-MAGs143	freshwater	31	581484	65.53	0	0	887355	No	28	1	1	0	32.5335	-	-	-	-	-
		GCA_005776525.1	Nitrosopumilaceae archaeon F1-120-MAGs239	freshwater	135	1212714	89.48	0	0	1.35529e+06	No	42	1	0	1	33.2127	-	-	-	-	-
		GCA_005798405.1	Nitrosopumilaceae archaeon F1-80-MAGs016	freshwater	66	1247066	93.2	0	0	1.33805e+06	Yes	44	1	1	1	32.7802	Aerobic	Nonthermal	-	-	-
		GCA_005790695.1	Nitrosopumilaceae archaeon F1-140-MAGs129	freshwater	135	1120348	89.32	0.81	100	1.25431e+06	No	37	1	0	1	33.8831	-	-	-	-	-
		GCA_007279895.1	Nitrosopumilaceae archaeon PowLak16_MAG35	lake water	78	590897	54.08	1.94	0	1.09263e+06	No	13	1	0	0	30.7	-	-	-	-	-
		GCA_014193235.1	Nitrosopumilaceae archaeon LBMAG	freshwater lake	89	1349831	98.54	0.97	100	1.36983e+06	Yes	45	1	1	1	32.8912	Aerobic	Nonthermal	-	-	-
		GCA_003569705.1	Nitrosarchaeum sp. BD3	freshwater lake	10	1462514	98.54	1.94	66.67	1.48418e+06	No	45	1	1	1	31.2333	-	-	-	-	-
		GCA_009697445.1	Nitrosarchaeum sp. Baikal-deep-G181	freshwater	79	957170	71.68	0.97	0	1.33534e+06	No	42	1	0	1	35.4955	-	-	-	-	-
		GCA_002737445.1	Nitrosarchaeum sp. Baikal-G1	water samples from two horizons (5 m and 20 m) were filtered through the net (size 27-um) and then filtered through nitrocellulose filters with a pore size of 0.22 um	13	1193764	99.03	1.94	0	1.20546e+06	No	45	1	1	1	34.2579	-	-	-	-	-
		GCA_016106185.1	Nitrosarchaeum sp. ON33M_5M_MeaBAT2_044	freshwater lake	47	1206066	96.12	0.97	0	1.25475e+06	No	45	1	0	0	34.1769	-	-	-	-	-
		GCA_016106165.1	Nitrosarchaeum sp. SU08M_6M_MetaBAT2_048	freshwater lake	44	1259521	97.73	0.97	0	1.28878e+06	No	45	1	1	1	33.1457	-	-	-	-	-
		GCA_013521055.1	Nitrosarchaeum sp. MC17_S15_bin_49	freshwater lake Midhypolimnion	37	1223972	98.06	0.97	0	1.24819e+06	Yes	45	1	1	1	33.6423	Aerobic	Nonthermal	-	-	-
		GCA_018128925.1	Nitrosopumilus sp. K4	Beach	1	1645909	99.03	0	0	1.66203e+06	Yes	46	1	1	1	30.1524	Aerobic	Nonthermal	-	-	-
		GCA_002781805.1	Nitrosopumilales archaeon CG15_BIG_FIL_POST_REV_8_21_14_020_37_12	groundwater	110	1019752	62.81	0.97	0	1.62355e+06	Yes	26	1	1	0	33.4915	-	-	-	-	-
		GCA_007571135.1	Nitrosopumilus sp. PNGco_C_binVS21	PNG CO2 seep-control site	175	1468040	91.35	0.97	0	1.60705e+06	Yes	34	1	0	1	34.8891	Aerobic	Nonthermal	-	-	-
		GCA_007571005.1	Nitrosopumilus sp. PNGco_S_binVS9	PNG CO2 seep-seep site	199	1094361	68.61	0.97	0	1.59505e+06	No	25	1	1	1	36.0452	-	-	-	-	-
		GCA_012271275.1	Nitrosopumilaceae archaeon Plut_88866	coral reef sponge	499	2033051	89.08	0.65	0	2.28228e+06	Yes	40	1	2	1	33.392	Aerobic	Nonthermal	-	-	-
		GCA_007571225.1	Nitrosopumilaceae archaeon PNGco_C_binSS26	PNG CO2 seep-control site	214	1288408	77.02	0.07	100	1.67282e+06	Yes	27	0	1	1	36.1347	-	-	-	-	-
		GCA_900620265.1	Nitrosopumilaceae archaeon IBTHAUMO2	marine coral reef biome	113	1996680	99.03	0.97	100	2.01624e+06	Yes	50	1	1	1	35.4083	Aerobic	Nonthermal	-	-	-
		GCA_003724285.1	Nitrosopumilus sp. H13	sponge	92	1176375	89.81	0.07	0	1.30985e+06	Yes	39	2	1	1	34.0903	Anaerobic	Nonthermal	-	-	-
		GCA_003724235.1	Nitrosopumilus sp. H8	sponge	93	1185071	89.16	0	0	1.32915e+06	No	40	1	1	1	34.0529	-	-	-	-	-
		GCA_003724325.1	Nitrosopumilus sp. D6	sponge	106	1171110	92.23	0	0	1.26977e+06	Yes	38	1	1	1	34.1441	Aerobic	Nonthermal	-	-	-
		GCA_003724255.1	Nitrosopumilus sp. B06	sponge	77	1306149	91.75	0.97	0	1.4236e+06	No	42	1	1	1	34.7741	-	-	-	-	-
		GCA_013043365.1	Nitrosopumilus sp. Site_A27	Beach sand	348	1368195	71.9	6.78	38.46	1.90291e+06	No	32	1	1	0	31.7604	-	-	-	-	-
		GCA_013002265.1	Nitrosopumilus sp. SS_bin_47	Beach sand	225	1487769	77.47	4.85	16.67	1.92045e+06	No	37	1	0	1	31.7718	-	-	-	-	-
		GCA_016784625.1	Nitrosopumilus sp. BS150m-G39	Brackish water, Black Sea St. 307	78	1014795	52.43	0	0	1.93552e+06	Yes	33	1	0	1	33.686	-	-	-	-	-
		GCA_001510275.1	Thaumarchaeota archaeon casp-thauma3	Capian Sea	31	1221161	94.17	0	0	1.29676e+06	Yes	42	1	0	1	33.2498	Aerobic	Nonthermal	-	-	-
		GCA_013911135.1	Nitrosopumilus sp. HM_N	asphalt volcano	107	1709843	97.57	0	0	1.75243e+06	Yes	44	1	1	1	32.8592	Aerobic	Nonthermal	-	-	-
		GCA_000484975.1	Thaumarchaeota archaeon SCGC AAA282-K18	seawater	40	1043508	77.99	0	0	1.338e+06	No	38	1	1	1	34.6444	-	-	-	-	-
		GCA_013390845.1	Marine Group I thaumarchaeote T1C4	seawater	46	1134945	96.12	5.83	0	1.18076e+06	No	43	1	1	1	35.4304	-	-	-	-	-
		GCA_013390395.1	Marine Group I thaumarchaeote T1L11	seawater	21	1273336	99.03	0.97	0	1.28581e+06	No	42	1	1	1	34.697	-	-	-	-	-
		GCA_013390485.1	Marine Group I thaumarchaeote L14	seawater	17	1202873	100	0	0	1202873	Yes	45	1	2	1	34.9382	Aerobic	Nonthermal	-	-	-
		GCA_013390475.1	Marine Group I thaumarchaeote L15a	seawater	44	1522689	100	0.97	100	1522689	No	54	1	2	1	34.8451	-	-	-	-	-
		GCA_013390855.1	Marine Group I thaumarchaeote T1L9	seawater	13	1176403	96.12	0.97	100	1.22389e+06	No	44	1	2	1	34.5832	-	-	-	-	-
		GCA_012928605.1	Candidatus Nitrosopumilus sp. MTA1	seawater	7	1289869	100	0	0	1289869	No	45	1	1	1	35.0404	-	-	-	-	-
		GCA_013390875.1	Marine Group I thaumarchaeote D1a	seawater	15	1196229	98.06	0	0	1.21989e+06	No	44	1	1	0	34.6085	-	-	-	-	-
		GCA_013390495.1	Marine Group I thaumarchaeote C4	seawater	46	819148	52.59	0	0	1.55761e+06	No	20	0	2	1	34.1569	-	-	-	-	-
		GCA_013390905.1	Marine Group I thaumarchaeote L19a	seawater	20	1228710	99.03	0	0	1.24075e+06	No	43	1	1	1	34.8874	-	-	-	-	-
		GCA_013390865.1	Marine Group I thaumarchaeote T3L1	seawater	16	1268007	98.06	0	0	1.29309e+06	No	45	1	1	1	34.4388	-	-	-	-	-
		GCA_018263505.1	Nitrosopumilus sp. SuakinDeep_MAG45_8	marine brine pool	68	1374775	95.15	0.97	0	1.44485e+06	Yes	42	1	1	1	31.8728	Aerobic	Nonthermal	-	-	-
		GCA_002730325.1	Thaumarchaeota archaeon NP142	North Pacific Ocean	39	1131154	88.83	2.43	100	1.27339e+06	Yes	43	1	0	1	20.6862	Aerobic	Nonthermal	-	-	-
		GCA_013215285.1	Nitrosopumilus sp. DT_77	ocean water from marine abyssalpelagic zone	23	1664924	99.51	0.49	100	1.67312e+06	Yes	47	1	1	1	30.713	Aerobic	Nonthermal	-	-	-
		GCA_012961065.1	Nitrosopumilus sp. UWMA-0263	Guaymas Basin Hydrothermal plume metagenome	235	832393	57.16	3.88	60	1.45625e+06	Yes	24	1	0	0	31.6796	-	-	-	-	-
		GCA_003228335.1	Nitrosopumilus sp. SZUA-238	marine hydrothermal sulfide sediment TVG13	188	720312	54.05	7.8	52.63	1.33268e+06	Yes	11	0	0	0	31.448	-	-	-	-	-
		GCA_002317795.1	Thaumarchaeota archaeon NORP47	marine subsurface aquifer	37	1906738	93.85	0.97	100	2.03169e+06	No	47	1	1	1	26.3458	-	-	-	-	-
		GCA_001543015.1	Nitrosopumilus sp. LS_AOA	glass sponge collected from seamount of South China Sea	67	1925182	100	0	0	1925182	Yes	45	1	1	1	29.6627	Aerobic	Nonthermal	-	-	-
		GCA_013407185.1	Nitrosopumilus ureiphilus PS0	a nearshore marine surface sediment in Seattle	1	2171418	100	0	0	2171418	Yes	47	1	1	1	32.013	Aerobic	Nonthermal	-	-	26i
		GCA_003175215.1	Candidatus Nitrosopumilus sp. NM25	marine sediment, Shizuoka, Shimoda, Japan	14	1757809	100	0	0	1757809	Yes	44	1	1	1	32.2507	Aerobic	Nonthermal	-	-	-
		GCA_000956175.1	Nitrosopumilus adriaticus NF5	coastal surface water of the northern Adriatic Sea, off the coast of Piran, Slovenia	1	1803090	100	0	0	1803090	Yes	43	1	1	1	30.6088	Aerobic	Nonthermal	-	-	20-40(33)i
		GCA_013043305.1	Nitrosopumilus sp. Site_A31	Beach sand	237	813197	51.29	2.91	50	1.58549e+06	No	18	1	0	0	33.2799	-	-	-	-	-
		GCA_014078525.1	Nitrosopumilus sp. b3	ocean water	9	1789073	100	0	0	1789073	Yes	43	1	1	1	32.1174	Aerobic	Nonthermal	-	-	-
		GCA_001674955.1	Candidatus Nitrosopumilus sp. DDS1	water column from East Sea, Korea	5	1753952	92.07	0	0	1.90502e+06	Yes	40	1	1	1	28.6613	Anaerobic	Nonthermal	-	-	-
		GCA_000242875.3	Candidatus Nitrosopumilus salaria BD31	coastal/estuarine sediments in San Francisco Bay, California	171	1572957	92.39	1.94	0	1.70252e+06	No	46	2	3	2	31.8257	-	-	-	-	-
		GCA_002788515.1	Nitrosopumilales archaeon CG_4_9_14_0_2_um_filter_34_16	groundwater	140	1374487	80.1	3.4	25	1.71596e+06	Yes	35	1	0	1	32.7445	Aerobic	Nonthermal	-	-	-
		GCA_014075315.1	Nitrosopumilus sp. MH-Pat-all_metabat2_16	marine sponge	1	1922210	98.54	0.97	0	1.95069e+06	Yes	44	1	1	1	29.1713	Aerobic	Nonthermal	-	-	-
		GCA_002506665.1	Nitrosopumilus sp. UBA526	deep-sea sponge Neamphius huxleyi	89	1389729	92.23	0	0	1.50681e+06	Yes	46	1	1	1	32.8929	Anaerobic	Nonthermal	-	-	-
		GCA_002494985.1	Nitrosopumilus sp. UBA527	deep-sea sponge Neamphius huxleyi	78	1100973	79.21	0	0	1.38994e+06	No	38	1	1	1	32.8223	-	-	-	-	-
		GCA_000299395.1	Candidatus Nitrosopumilus sediminis AR2	marine sediment, Svalbard, the Arctic Circle	1	1690905	97.09	0	0	1.74159e+06	Yes	43	1	1	1	30.7504	Aerobic	Nonthermal	-	-	-
		GCA_013043885.1	Nitrosopumilus sp. Site_A1	Beach sand	115	871294	65.83	6.96	45.45	1.32355e+06	No	30	1	0	0	31.4374	-	-	-	-	-
		GCA_013043295.1	Nitrosopumilus sp. Site_A32	Beach sand	160	1167840	87.34	2.91	66.67	1.33712e+06	Yes	34	1	0	1	31.5478	Anaerobic	Nonthermal	-	-	-
		GCA_014239085.1	Nitrosopumilus sp. bin101o	pooled samples from sponge host and sea water	336	1056117	60.75	3.4	40	1.73846e+06	Yes	24	0	0	0	32.5675	-	-	-	-	-
		GCA_013407145.1	Nitrosopumilus cobalaminigenes HCA1	deep coastal waters	1	1563356	98.54	0	0	1.58652e+06	Yes	43	1	1	1	30.5563	Aerobic	Nonthermal	-	-	25i
		GCA_013407165.1	Nitrosopumilus oxyclinae HCE1	the lower euphotic zone of coastal waters	1	1585110	99.51	0	0	1.59292e+06	Yes	43	1	1	1	29.0792	Aerobic	Nonthermal	-	-	25i
		GCA_905479565.1	uncultured Candidatus Nitrosopumilus sp. 10_20180412_Bin_MAXBIN_028_sub_1	sea water	64	1420622	95.63	7.61	60	1.48554e+06	Yes	41	1	1	1	31.5276	-	-	-	-	-
		GCA_013203245.1	Nitrosopumilus sp. bin.103	High-Arctic meromictic Lake A	149	1452004	89	5.74	75	1.63147e+06	Yes	38	1	1	1	32.1862	-	-	-	-	-
		GCA_016784665.1	Nitrosopumilus sp. BS150m-G40	Brackish water, Black Sea St. 307	86	1286848	87.38	0.97	0	1.4727e+06	No	31	1	1	1	30.1842	-	-	-	-	-
		GCA_016784685.1	Nitrosopumilus sp. BS150m-G38	Brackish water, Black Sea St. 307	77	925875	59.22	1.46	50	1.56345e+06	No	23	1	0	0	32.4395	-	-	-	-	-
		GCA_014384555.1	Nitrosopumilus sp. NIOZ-UU107	Suspended Particulate Matter (SPM) from the Black Sea western gyre	84	1390264	93.69	0.97	0	1.4839e+06	Yes	40	1	1	0	31.1521	Aerobic	Nonthermal	-	-	-
		GCA_008080815.1	Nitrosopumilus sp. 32_1	Coastal seawater	52	1066930	89.32	0	0	1.1945e+06	Yes	37	1	0	0	31.8902	Aerobic	Nonthermal	-	-	-
		GCA_003702495.1	Nitrosopumilus sp. GoM_MAG4	continental shelf sea water microbial communities	93	1266765	95	1.94	50	1.33344e+06	No	43	1	0	0	31.782	-	-	-	-	-
		GCA_017855915.1	Nitrosopumilus sp. CPBay_Sum15L08_50	bay water	113	1285039	95.15	1.46	0	1.35054e+06	Yes	40	0	1	1	32.0794	Aerobic	Nonthermal	-	-	-
		GCA_008080855.1	Nitrosopumilus sp. 33_1	Coastal seawater	60	1366234	97.09	1.94	0	1.40718e+06	No	52	1	0	0	31.5136	-	-	-	-	-
		GCA_003702545.1	Nitrosopumilus sp. GoM_MAG6	continental shelf sea water microbial communities	79	1224048	91.26	0.97	0	1.34128e+06	Yes	38	1	0	0	30.9312	Anaerobic	Nonthermal	-	-	-
		GCA_003702525.1	Nitrosopumilus sp. GoM_MAG5	continental shelf sea water microbial communities	64	1279624	92.72	2.91	66.67	1.38009e+06	Yes	40	1	0	0	29.9771	Aerobic	Nonthermal	-	-	-
		GCA_000018465.1	Nitrosopumilus maritimus SCM1	gravel from a tropical marine tank at the Seattle Aquarium	1	1645259	100	0.97	0	1645259	Yes	44	1	1	1	29.7395	Aerobic	Nonthermal	-	-	32i
		GCA_006740685.1	Candidatus Nitrosopumilus sp. SW	Marine water column	1	1499620	100	0.97	0	1499620	Yes	44	1	1	1	30.2002	Aerobic	Nonthermal	-	-	-
		GCA_016125975.1	Nitrosopumilus sp. PfA	coastal seawater	108	1791570	98.06	0	0	1.82701e+06	Yes	47	1	1	0	30.679	Aerobic	Nonthermal	-	-	-
		GCA_000328945.1	Nitrosopumilus sp. SJ	marine sediment	15	1650825	96.12	0	0	1.71746e+06	Yes	44	1	1	1	29.9089	Aerobic	Nonthermal	-	-	-
		GCA_000299365.1	Candidatus Nitrosopumilus koreensis AR1	Marine sediment, Svalbard, the Arctic Circle	1	1639964	94.66	0	0	1.73248e+06	No	44	1	1	1	29.8182	-	-	-	-	-
		GCA_014078535.1	Nitrosopumilus sp. b2	ocean water	5	1617564	99.51	0.97	0	1.62553e+06	No	43	1	1	1	31.2746	-	-	-	-	-
		GCA_000875775.1	Nitrosopumilus piranensis D3C	coastal surface water from the Northern Adriatic Sea	1	1713078	100	0.97	0	1713078	Yes	44	1	1	1	30.8379	Aerobic	Nonthermal	-	-	32i
		GCA_000746785.1	Marine Group I thaumarchaeote SCGC AAA799-B03	single cell amplified by MDA; Atlantis II deep Red Sea brine-seawater interface	101	1003945	62.62	0.49	100	1.60323e+06	No	26	1	1	0	32.5185	-	-	-	-	-
		GCA_000746685.1	Marine Group I thaumarchaeote SCGC AAA799-P11	single cell amplified by MDA; Atlantis II deep Red Sea brine-seawater interface	111	1081049	58.25	1.94	100	1.85588e+06	No	18	1	1	1	31.8948	-	-	-	-	-
		GCA_000724145.1	Marine Group I thaumarchaeote SCGC AAA799-E16	Atlantis II Deep Red Sea	167	1415322	85.11	2.59	75	1.66293e+06	No	39	1	1	2	32.1303	-	-	-	-	-
		GCA_000722915.1	Marine Group I thaumarchaeote SCGC AAA799-N04	single cell amplified by MDA; Atlantis II Deep Red Sea brine-seawater interface	119	1296717	84.47	0.24	0	1.53512e+06	Yes	33	1	1	1	31.9234	Anaerobic	Nonthermal	-	-	-
		GCA_000746765.1	Marine Group I thaumarchaeote SCGC AAA799-D11	single cell amplified by MDA; Atlantis II deep Red Sea brine-seawater interface	77	1360636	86.89	0.97	0	1.56593e+06	No	41	1	1	1	31.0634	-	-	-	-	-
		GCA_000746745.1	Marine Group I thaumarchaeote SCGC RSA3	single cell amplified by MDA; Atlantis II deep Red Sea brine-seawater interface	109	1851930	100	8.74	77.78	1851930	No	49	1	1	1	31.2699	-	-	-	-	-
		GCA_013867275.1	Nitrosopumilaceae archaeon W2bin1	estuarine water	137	866454	72.98	5.83	16.67	1.18725e+06	No	35	2	0	0	31.8536	-	-	-	-	-
		GCA_013867185.1	Nitrosopumilaceae archaeon W3bin2	estuarine water	122	888144	79.29	7.77	25	1.12012e+06	No	42	1	0	0	32.9596	-	-	-	-	-
		GCA_013867245.1	Nitrosopumilaceae archaeon W2bin2	estuarine water	175	1146478	89.32	4.85	20	1.28356e+06	No	43	0	0	0	31.4281	-	-	-	-	-
		GCA_013867205.1	Nitrosopumilaceae archaeon W3bin1	estuarine water	223	1277770	64.89	5.34	80	1.96913e+06	No	31	1	0	0	31.8988	-	-	-	-	-
		GCA_003702465.1	Candidatus Nitrosomarinus sp. GoM_MAG2	continental shelf sea water microbial communities	111	1127829	93.2	0	0	1.21012e+06	Yes	41	1	1	0	31.8642	Anaerobic	Nonthermal	-	-	-
		GCA_016845255.1	Nitrosopumilaceae archaeon BH19	blue hole oxygen minimum zone seawater 60 m	166	724609	53.12	6.45	100	1.3641e+06	Yes	19	0	1	1	31.2068	-	-	-	-	-
		GCA_001541925.1	Nitrosopumilus sp. Nsub	host-accociated, cold seep sponge collected from a seamount in the South China Sea	26	1383621	100	0	0	1383621	Yes	43	1	1	1	30.7822	Aerobic	Nonthermal	-	-	-
		GCA_905478235.1	uncultured Candidatus Nitrosopumilus sp. 0.2_20180403_Bin_MAXBIN_045_1	sea water	74	771289	73.79	0	0	1.04525e+06	Yes	33	1	0	0	31.7875	-	-	-	-	-
		GCA_002156965.1	Candidatus Nitrosomarinus catalina SPOT01	seawater	1	1360076	100	0	0	1360076	Yes	43	1	1	1	30.8159	Aerobic	Nonthermal	-	-	10-30(23i)
		GCA_003331425.1	Nitrosopumilus sp. MED-G94	marine water	16	1235315	100	0	0	1235315	Yes	43	1	1	1	31.1504	Aerobic	Nonthermal	-	-	-
		GCA_002690535.1	Nitrosopumilus sp. MED740	Mediterranean Sea	39	945636	78.96	1.94	0	1.19761e+06	No	31	1	1	0	29.0557	-	-	-	-	-
		GCA_902514275.1	uncultured marine group I thaumarchaeote AG-319-O22	marine water	50	882880	55.02	0	0	1.60465e+06	Yes	24	0	1	1	29.8919	-	-	-	-	-
		GCA_905620485.1	uncultured Candidatus Nitrosopumilus sp. RIS_SAG_57	Ocean cavity beneath Ross Ice Shelf	52	608635	52.18	0	0	1.16641e+06	No	15	0	1	0	32.7624	-	-	-	-	-
		GCA_905612485.1	uncultured Candidatus Nitrosopumilus sp. RIS_SAG_24	Ocean cavity beneath Ross Ice Shelf	50	948350	74.43	0	0	1.27415e+06	Yes	24	1	1	1	31.2584	-	-	-	-	-
		GCA_902514095.1	uncultured marine group I thaumarchaeote AG-319-N20	marine water	53	873113	66.13	0	0	1.3203e+06	Yes	27	1	1	1	31.8426	-	-	-	-	-
		GCA_014240125.1	Nitrosopumilus sp. bin131o	pooled samples from sponge host and sea water	339	602505	55.04	0.32	100	1.09467e+06	No	25	3	4	3	34.5585	-	-	-	-	-
		GCA_905612455.1	uncultured Candidatus Nitrosopumilus sp. RIS_SAG_28	Ocean cavity beneath Ross Ice Shelf	57	828933	68.77	0	0	1.20537e+06	No	24	1	1	0	31.853	-	-	-	-	-
		GCA_905620515.1	uncultured Candidatus Nitrosopumilus sp. RIS_SAG_64	Ocean cavity beneath Ross Ice Shelf	46	729226	68.2	0	0	1.06925e+06	Yes	24	1	1	0	32.362	-	-	-	-	-
		GCA_905616385.1	uncultured Candidatus Nitrosopumilus sp. RIS_SAG_40	Ocean cavity beneath Ross Ice Shelf	45	751332	65.62	0	0	1.14497e+06	No	27	0	1	1	29.8764	-	-	-	-	-
		GCA_905612275.1	uncultured Candidatus Nitrosopumilus sp. RIS_SAG_08	Ocean cavity beneath Ross Ice Shelf	56	733366	55.34	0.49	0	1.3252e+06	No	26	1	0	0	32.3567	-	-	-	-	-
		GCA_009694705.1	Nitrosopumilus sp. Baikal-deep-G182	freshwater	61	1041799	94.25	0	0	1.10536e+06	No	39	1	1	0	32.7656	-	-	-	-	-
		GCA_002737455.1	Thaumarchaeota archaeon Baikal-G2	water samples from two horizons (5 m and 20 m) were filtered through the net (size 27-um) and then filtered through nitrocellulose filters with a pore size of 0.22 um	20	1139986	99.03	0	0	1.15115e+06	Yes	43	1	0	1	32.4109	Aerobic	Nonthermal	-	-	-
		GCA_001510225.1	Thaumarchaeota archaeon casp-thauma1	Capian Sea	29	1040997	90.29	0	0	1.15295e+06	No	40	1	1	1	33.1753	-	-	-	-	-
		GCA_005790655.1	Nitrosopumilaceae archaeon F1-140-MAGs130	freshwater	100	1435948	98.06	3.88	50	1.46436e+06	No	48	1	0	1	33.1763	-	-	-	-	-
		GCA_005778305.1	Nitrosopumilaceae archaeon F1-120-MAGs240	freshwater	72	1256845	99.03	0.97	0	1.26916e+06	No	41	1	1	1	33.5207	-	-	-	-	-
		GCA_005799035.1	Nitrosopumilaceae archaeon F1-60-MAGs142	freshwater	128	1118748	85.44	1.94	0	1.3094e+06	No	43	1	1	1	33.0982	-	-	-	-	-
		GCA_005798385.1	Nitrosopumilaceae archaeon F1-80-MAGs017	freshwater	107	1185556	95.39	0	0	1.24285e+06	No	44	1	0	1	33.2906	-	-	-	-	-
		GCA_005787845.1	Nitrosopumilaceae archaeon F1-20-MAGs116	freshwater	57	1038079	83.01	0.81	100	1.25055e+06	No	36	1	0	0	33.6119	-	-	-	-	-
		GCA_905612295.1	uncultured Candidatus Nitrosopumilus sp. RIS_SAG_04	Ocean cavity beneath Ross Ice Shelf	61	899665	67.8	0	0	1.32694e+06	Yes	35	1	1	1	32.3764	-	-	-	-	-
		GCA_014384445.1	Nitrosopumilus sp. NIOZ-UU110	Suspended Particulate Matter (SPM) from the Black Sea western gyre	223	1324964	81.18	3.88	100	1.63213e+06	Yes	33	1	0	0	31.9869	Aerobic	Nonthermal	-	-	-
		GCA_014239905.1	Nitrosopumilus sp. bin36o	pooled samples from sponge host and sea water	242	713647	59.87	1.46	0	1.19199e+06	Yes	19	1	0	0	31.0443	-	-	-	-	-
		GCA_905612425.1	uncultured Candidatus Nitrosopumilus sp. RIS_SAG_22	Ocean cavity beneath Ross Ice Shelf	64	1054989	80.74	0.97	0	1.30665e+06	No	33	1	1	1	32.0107	-	-	-	-	-
		GCA_013329365.1	Nitrosopumilus sp. UBA9319	marine	137	956928	75.24	0	0	1.27183e+06	No	33	1	0	0	31.6233	-	-	-	-	-
		GCA_001438895.1	Nitrosopumilus sp. BACL13 MAG-120910-bin56	surface water	345	740497	66.42	0	0	1.11487e+06	No	27	1	1	1	29.9321	-	-	-	-	-
		GCA_002508395.1	Nitrosopumilus sp. UBA241	water	115	1266226	95.15	0	0	1.33077e+06	No	41	1	1	1	32.4235	-	-	-	-	-
		GCA_013329465.1	Nitrosopumilus sp. UBA9278	marine	155	1090067	78.88	0	0	1.38193e+06	No	35	1	0	0	32.4691	-	-	-	-	-
		GCA_001437625.1	Nitrosopumilus sp. BACL13 MAG-121220-bin23	surface water	183	1270387	99.51	0.97	100	1.27664e+06	Yes	41	1	1	1	32.6356	Aerobic	Nonthermal	-	-	-
a Genome quality (completeness, contamination, and strain heterogeneity) was estimated using CheckM.
b Estimated by genome size (Mb)/completeness (%)
c Predicted using frequencies of seven amino acids (IVYWREL).
d Estimated by the presences of coxAB (aerobic) and cydAB (microaerobic).
e Inferred from the source description.
f Obtained from references if provided.
g pH of the samples where non-AOA genomes were obtained
h temperature of the samples where non-AOA genomes were obtained
i The optimal growth temperature
