# Supplementary material for: Temperature, pH, and oxygen availability contributed to the functional differentiation of ancient Nitrososphaeria
Source: ISME J. 2024 Jan 10;18(1):wrad031. doi: 10.1093/ismejo/wrad031 (PMC10833072; doi:10.1093/ismejo/wrad031)
Supplement: Supplementary_Data_2_wrad031 [file supplementary_data_2_wrad031.xlsx]

## Sheet: Data 2
Supplementary Data 2 List of genes in Nitrososphaeria and featured in Fig. 2 and Fig. S4.
Pathway and related metabolism		Protein Family	Gene	Product	JACIWG01				DTJL01				Conexivisphaeraceae				UBA164							New Family	JAAOZN01			JACAEJ01					UBA141	JACQRY01		JACPRH01	UBA57						CADDZS01				UBA183
					Nitrososphaeria archaeon SpSt-784	DRTY6_bin.115	Nitrososphaeria archaeon MAG-19	DRTY7.bin_36	Nitrososphaeria archaeon SpSt-831	DRTY1_bin.15	YP1_bin.47	YF1_bin.197	Thaumarchaeota archaeon S016_59_esom	Thaumarchaeota archaeon EvPrim.Bin14	Conexivisphaera calida NAS-2	Nitrososphaeria archaeon SpSt-1260	Thaumarchaeota archaeon S146_150_esom	Thaumarchaeota archaeon UBA164	Thaumarchaeota archaeon EvPrim.Bin21	Thaumarchaeota archaeon UBA160	DRTY9_bin.7	FK1_bin.15	FK2_bin.36	QQ_bin.110111	DRTY6_bin.124	Thaumarchaeota archaeon SJ3.Bin66	Nitrososphaerales archaeon SpSt-89	JZ1_bin.63	Nitrososphaerales archaeon L.E.AR.22	DRTY6_bin.138	Nitrososphaerales archaeon SpSt-912	JZ2_bin.220247	Thaumarchaeota archaeon UBA141	Thaumarchaeota archaeon NC_groundwater_1371_Ag_S-0.2um_48_37	Thaumarchaeota archaeon NC_groundwater_291_Ag_S-0.65um_49_13	Thaumarchaeota archaeon NC_groundwater_674_Ag_B-0.1um_49_231	Thaumarchaeota archaeon K_DeepCast_65m_m2_187	Thaumarchaeota archaeon NC_groundwater_254_Ag_S-0.2um_46_8	Thaumarchaeota archaeon SAT139	Thaumarchaeota archaeon ASW2_bin45	Thaumarchaeota archaeon UBA223	Thaumarchaeota archaeon ATL	Thaumarchaeota archaeon BWMinControl_Nextera84_MAG2	FK1_bin.115	MAS4_bin.42	YF1_bin.190	Thaumarchaeota archaeon NC_groundwater_720_Ag_S-0.2um_54_9	FK2_bin.6	Thaumarchaeota archaeon bog_1369
Nitrogen metabolism	Ammonia oxidation	K10944	amoA	Ammonia monooxygenase subunit A	0	0	0	0	0	0	0	0	0	0	0	0	0	0	0	0	0	0	0	0	0	0	0	0	0	0	0	0	0	0	0	0	0	0	0	0	0	0	0	0	0	0	0	0	0
		K10945	amoB	Ammonia monooxygenase subunit B	0	0	0	0	0	0	0	0	0	0	0	0	0	0	0	0	0	0	0	0	0	0	0	0	0	0	0	0	0	0	0	0	0	0	0	0	0	0	0	0	0	0	0	0	0
		K10946	amoC	Ammonia monooxygenase subunit C	0	0	0	0	0	0	0	0	0	0	0	0	0	0	0	0	0	0	0	0	0	0	0	0	0	0	0	0	0	0	0	0	0	0	0	0	0	0	0	0	0	0	0	0	0
	Nitrite oxidation	K00370	nxrA	Nitrite oxidoreductase, subunit alpha	0	0	0	0	0	1	1	0	0	0	0	0	0	0	0	0	1	0	0	1	0	0	0	0	0	0	0	0	1	0	0	1	0	0	0	0	0	0	0	0	0	0	0	0	0
		K00371	nxrB	Nitrite oxidoreductase, subunit beta	0	0	0	0	0	1	1	0	0	0	0	0	0	0	0	0	1	0	0	0	0	0	0	0	0	0	0	0	1	0	0	0	0	1	0	0	0	0	0	0	0	0	0	0	0
	Dissimilatory nitrate reduction	K00370	narG	Nitrate reductase subunit alpha	0	0	0	0	0	1	1	0	0	0	0	0	0	0	0	0	1	0	0	1	0	0	0	0	0	0	0	0	1	0	0	1	0	0	0	0	0	0	0	0	0	0	0	0	0
		K00371	narH	Nitrate reductase subunit beta	0	0	0	0	0	1	1	0	0	0	0	0	0	0	0	0	1	0	0	0	0	0	0	0	0	0	0	0	1	0	0	0	0	1	0	0	0	0	0	0	0	0	0	0	0
		K00374	narI, narV	Nitrate reductase subunit gamma	0	0	0	0	0	1	1	0	0	0	1	0	0	0	2	2	3	2	0	0	0	0	0	0	0	0	0	1	0	0	0	0	0	0	0	0	0	0	0	0	0	1	0	0	0
		K00373	narJ	nitrate reductase molybdenum cofactor assembly chaperone NarJ/NarW	0	0	0	0	0	1	1	0	0	0	0	0	0	0	0	0	1	0	0	0	0	0	0	0	0	0	0	0	0	0	0	0	0	0	0	0	0	0	0	0	0	0	0	0	0
		K00362	nirB	Nitrite reductase (NADH) large subunit	0	0	0	0	0	0	0	0	0	0	0	0	0	0	0	0	0	0	0	0	0	0	0	0	0	0	0	0	0	0	0	1	0	0	0	0	0	0	0	0	0	0	0	0	0
		K00363	nirD	Nitrite reductase (NADH) small subunit	0	0	0	0	0	0	0	0	0	0	0	0	0	0	0	0	0	0	0	0	0	0	0	0	0	0	0	0	0	0	0	0	0	0	0	0	0	0	1	1	1	0	0	0	0
	Assimilatory nitrate reduction	K00372	nasA	Assimilatory nitrate reductase catalytic subunit	0	0	0	0	0	0	0	0	0	0	0	0	0	0	0	0	0	0	0	0	0	2	0	0	0	0	0	0	0	0	0	0	0	0	0	0	0	0	0	0	0	0	0	0	0
		K00366	nirA	Ferredoxin-nitrite reductase	0	0	0	0	0	0	0	0	0	0	0	0	0	0	0	0	0	1	0	0	0	0	0	0	0	0	0	0	0	0	0	0	0	0	0	0	0	0	0	0	0	0	0	0	0
	Denitriifation	K00370	narG	Nitrate reductase subunit alpha	0	0	0	0	0	1	1	0	0	0	0	0	0	0	0	0	1	0	0	1	0	0	0	0	0	0	0	0	1	0	0	1	0	0	0	0	0	0	0	0	0	0	0	0	0
		K00371	narH	Nitrate reductase subunit beta	0	0	0	0	0	1	1	0	0	0	0	0	0	0	0	0	1	0	0	0	0	0	0	0	0	0	0	0	1	0	0	0	0	1	0	0	0	0	0	0	0	0	0	0	0
		K00374	narI, narV	Nitrate reductase subunit gamma	0	0	0	0	0	1	1	0	0	0	1	0	0	0	2	2	3	2	0	0	0	0	0	0	0	0	0	1	0	0	0	0	0	0	0	0	0	0	0	0	0	1	0	0	0
		K00368	nirK	Nitrite reductase (NO-forming)	0	0	0	0	1	0	0	0	0	0	0	0	0	0	0	0	0	0	0	0	0	0	0	0	0	0	0	0	0	1	0	0	1	0	0	0	0	0	0	1	1	1	1	0	0
		K04748	norQ	nitric oxide reductase NorQ protein	0	0	0	0	0	1	1	1	0	0	0	0	0	0	0	0	0	0	0	1	2	2	0	0	0	0	0	0	0	3	2	1	0	1	0	0	0	0	0	2	2	1	1	0	0
		K04561	norB	Nitric oxide reductase subunit B	0	0	0	0	0	0	0	0	0	0	0	0	0	0	0	0	0	0	0	0	0	0	0	0	0	0	0	0	0	0	0	0	0	0	0	0	0	0	0	0	0	0	0	0	0
		K00376	nosZ	Nitrous oxide reductase	0	0	0	0	0	0	0	0	0	0	0	0	0	0	0	0	0	0	0	0	0	0	0	0	0	0	0	0	0	0	0	0	1	0	0	1	0	1	0	0	0	0	0	0	0
	Nitrous oxide reduction	K00376	nosZ	Nitrous-oxide reductase	0	0	0	0	0	0	0	0	0	0	0	0	0	0	0	0	0	0	0	0	0	0	0	0	0	0	0	0	0	0	0	0	1	0	0	1	0	1	0	0	0	0	0	0	0
		K07218	nosD	Nitrous oxidase accessory protein	0	0	1	0	0	0	2	0	0	0	1	0	1	0	0	0	0	0	2	0	0	0	0	0	1	0	3	2	0	0	0	0	1	0	0	0	0	0	0	4	0	2	0	0	0
	Other important genes	K01501		nitrilase	0	0	0	0	0	1	0	1	0	0	0	1	0	0	0	0	0	0	0	0	0	0	0	0	0	0	0	0	3	0	2	0	0	0	0	0	0	0	0	1	0	1	0	0	0
		K00926	arcC	carbamate kinase	0	1	0	0	1	1	1	1	1	0	1	0	1	1	1	2	1	1	1	0	0	0	0	1	0	0	0	0	0	0	1	0	0	1	0	0	0	0	0	0	0	0	0	0	0
		K01743		carbonic anhydrase	0	0	0	0	0	0	0	0	0	0	0	0	0	0	0	0	0	0	0	0	0	0	0	0	0	0	0	0	0	0	0	0	0	0	0	0	0	0	0	0	0	0	0	0	0
		K01455	form	formamidase	2	1	1	1	1	0	0	0	0	0	0	0	0	0	0	0	0	0	0	0	0	0	0	0	0	0	0	0	0	0	0	0	0	0	0	0	0	0	4	0	1	1	2	1	1
Sulfur metabolism	Assimilatory sulfate reduction	K00958	sat	Sulfate adenylyltransferase	0	0	0	0	0	1	1	1	0	0	0	0	2	0	1	0	2	2	0	1	0	0	0	0	1	0	0	0	0	0	0	1	1	1	0	0	0	0	1	4	0	0	0	0	0
		K00955	cysNC	bifunctional enzyme CysN/CysC	0	0	0	0	0	0	0	0	0	0	0	0	0	0	0	0	0	0	0	0	0	0	0	0	0	0	0	0	0	0	0	0	0	0	0	0	0	0	0	0	0	0	0	0	0
		K00860	cysC	Adenylylsulfate kinase	0	0	0	0	0	0	0	0	0	0	0	0	1	0	0	0	0	0	0	0	0	0	0	1	2	1	1	1	0	0	0	0	0	0	0	0	0	0	2	4	0	4	0	0	0
		K00390	cysH	Phosphoadenosine phosphosulfate reductase	0	0	0	0	0	0	1	0	0	0	1	1	0	1	1	0	1	1	0	1	0	0	0	0	0	0	0	0	0	0	0	1	1	1	0	0	0	0	0	2	1	0	0	0	0
		K00381	cysI	Sulfite reductase (NADPH) hemoprotein beta-component	0	0	0	0	0	0	0	0	0	0	0	0	0	0	0	0	0	0	0	1	0	0	0	0	0	0	0	0	0	0	0	0	1	1	0	0	0	0	0	2	0	0	0	0	0
		K00392	sir	Sulfite reductase (ferredoxin)	0	0	0	0	0	0	0	0	0	0	0	0	0	0	0	0	0	0	0	1	0	0	0	0	0	0	0	0	1	0	0	0	1	1	0	0	0	0	0	0	0	1	0	0	0
	Dissimilatory sulfate reduction	K00958	sat	Sulfate adenylyltransferase	0	0	0	0	0	1	1	1	0	0	0	0	2	0	1	0	2	2	0	1	0	0	0	0	1	0	0	0	0	0	0	1	1	1	0	0	0	0	1	4	0	0	0	0	0
		K00394	aprA	Adenylylsulfate reductase, subunit A	0	0	0	0	0	1	2	1	0	0	0	0	0	0	1	0	2	2	0	0	0	0	0	0	0	0	0	0	0	0	0	0	0	0	0	0	0	0	0	3	3	0	0	0	0
		K00395	aprB	Adenylylsulfate reductase, subunit B	0	0	0	0	0	1	1	1	0	0	0	0	0	0	1	0	2	2	0	0	0	1	0	0	0	0	0	0	0	0	0	0	0	0	0	0	0	0	0	2	3	1	0	0	0
		K11180	dsrA	Dissimilatory sulfite reductase alpha subunit	0	0	0	0	0	0	0	0	0	0	0	0	0	0	1	1	1	1	0	0	0	0	0	0	0	0	0	0	0	0	0	0	0	0	0	0	0	0	0	0	0	0	0	0	0
		K11181	dsrB	Dissimilatory sulfite reductase beta subunit	0	0	0	0	0	0	0	0	0	0	0	0	0	0	1	1	1	1	0	0	0	0	0	0	0	0	0	0	0	0	0	0	0	0	0	0	0	0	0	0	0	0	0	0	0
		PF04358/IPR007453	dsrC	Sulfurtransferase TusE	0	0	0	0	0	0	0	0	0	0	0	0	0	0	1	1	1	1	0	0	0	0	0	0	0	0	0	0	0	0	0	0	0	0	0	0	0	0	0	0	0	0	0	0	0
		PF02635/IPR003787	dsrE/F	Sulphur relay, DsrE/F-like	0	1	0	0	2	1	2	3	0	0	0	0	0	1	3	1	2	2	1	0	1	2	0	0	2	0	1	2	1	0	1	2	0	0	0	0	1	1	0	9	5	6	1	0	4
		PF04077/IPR007215	dsrH	Sulfurtransferase TusB	0	0	0	0	1	0	0	0	0	0	0	0	0	0	0	0	0	0	0	0	0	0	0	0	0	0	0	1	0	0	0	0	0	0	0	0	0	0	0	3	2	3	0	0	2
		PF13183/IPR017896	dsrK	(Fe-S)-binding protein	3	0	0	0	2	3	3	2	3	3	5	1	1	3	5	3	5	2	3	1	4	5	10	6	0	0	0	1	3	1	1	0	1	0	0	0	0	0	1	1	1	1	0	1	2
		PF14691/IPR028261	dsrL	Glutamate synthase	0	0	0	0	0	0	0	0	0	0	0	0	1	0	0	0	0	0	0	0	0	0	0	0	0	0	0	0	0	0	0	0	0	0	0	0	0	0	0	0	1	0	0	1	0
		PF02665/IPR023234	dsrM	Nitrate reductase gamma subunit	0	0	0	0	1	1	1	0	0	0	1	0	0	0	2	2	3	2	0	0	0	0	1	0	0	0	0	1	0	0	0	0	0	0	0	0	0	0	1	0	1	3	1	0	1
		PF07685/IPR011698	dsrN	Cobyrinic acid a,c-diamide synthase	0	0	0	0	0	0	0	0	0	0	0	0	0	1	2	0	3	3	0	2	0	0	0	1	2	2	2	2	0	0	0	0	1	2	0	0	0	0	0	0	0	0	0	0	0
		PF13247/IPR017896	dsrO	4Fe-4S ferredoxin	5	2	2	2	3	1	0	2	5	3	6	3	0	1	0	1	4	4	2	6	12	11	11	3	2	2	2	2	2	1	2	10	0	2	0	0	0	0	0	8	3	9	2	2	0
		PF03916/IPR005614	dsrP	Molybdopterin oxidoreductase	1	1	0	0	3	0	0	1	0	0	2	0	0	0	0	1	2	2	1	3	1	2	2	1	0	0	0	0	0	0	3	3	0	2	0	0	0	0	0	2	1	2	1	1	0
		PF01521/IPR000361	dsrR	Adhesin/iron-sulfur cluster assembly protein	0	0	0	0	1	1	1	1	0	0	0	0	0	0	0	0	0	0	0	1	0	0	0	0	0	0	0	0	1	0	2	0	1	1	1	1	1	1	0	4	3	1	2	0	2
	Other sulfur-related genes	K17219	sreA	sulfur reductase molybdopterin subunit	0	0	0	0	0	0	0	0	0	0	1	2	0	0	0	1	1	1	0	0	0	0	0	0	0	0	0	0	0	0	0	0	0	0	0	0	0	0	0	0	0	0	0	0	0
		K17220	sreB	sulfur reductase FeS subunit	0	0	0	0	0	0	0	0	0	0	1	0	0	0	0	1	1	1	0	0	0	0	0	0	0	0	0	0	0	0	0	0	0	0	0	0	0	0	0	0	0	0	0	0	0
		K17221	sreC	sulfur reductase membrane anchor	0	0	0	0	0	0	0	0	0	0	1	0	0	0	0	1	1	1	0	0	0	0	0	0	0	0	0	0	0	0	0	0	0	0	0	0	0	0	0	0	0	0	0	0	0
		K15551	tauA	taurine transport system substrate-binding protein	0	0	0	0	0	0	0	0	0	0	0	0	0	0	0	0	0	0	0	0	0	0	0	0	0	0	0	0	0	0	0	0	0	0	0	0	0	0	0	0	0	0	0	0	0
		K15552	tauC	taurine transport system permease protein	0	0	0	0	0	0	0	0	0	0	0	0	0	0	0	0	0	0	0	0	0	1	0	0	0	0	0	1	0	0	0	0	0	0	0	0	0	0	0	1	1	1	0	0	0
		K08352	phsA	thiosulfate reductase / polysulfide reductase chain A	1	1	0	0	0	0	0	0	2	2	5	3	0	1	0	0	0	1	1	1	3	8	7	1	0	0	0	0	9	3	10	1	0	0	0	0	0	0	0	2	3	7	0	0	0
		K18367	CoADR	CoA-dependent NAD(P)H sulfur oxidoreductase	1	0	0	0	0	0	0	0	1	1	1	1	1	1	1	1	1	1	1	0	0	0	0	0	0	0	0	0	0	0	0	0	0	0	0	0	0	0	0	0	0	0	0	0	0
		K06881	nrnA	bifunctional oligoribonuclease and PAP phosphatase NrnA	1	1	1	1	1	1	1	1	1	1	1	2	0	0	0	0	0	0	1	1	1	1	1	1	1	1	1	1	1	1	1	1	1	1	0	0	0	0	1	1	1	1	1	1	1
		K01082	cysQ	3'(2'), 5'-bisphosphate nucleotidase	0	0	0	0	0	0	0	0	0	0	0	0	0	0	0	0	0	0	0	0	0	0	0	0	0	0	0	0	0	0	0	0	0	0	0	0	0	0	0	0	0	0	0	0	0
		K05301	sorA	sulfite dehydrogenase (cytochrome) subunit A	0	0	0	0	0	0	0	0	0	0	0	0	0	0	0	0	0	0	0	0	1	1	0	0	0	0	0	0	0	0	0	0	0	0	0	0	0	0	0	0	1	0	0	1	0
		K17218	sqr	sulfide:quinone oxidoreductase	0	0	0	0	1	1	2	2	0	2	0	0	1	0	1	0	0	0	0	1	1	1	1	0	1	1	2	1	0	1	1	1	0	1	0	0	0	0	0	1	1	4	3	1	0
		K08357	ttrA	tetrathionate reductase subunit A	0	0	0	0	1	0	0	0	0	0	0	0	0	0	0	0	0	0	0	1	1	1	2	0	0	0	0	0	0	0	0	0	0	0	0	0	0	0	0	0	0	0	0	0	0
		K08358	ttrB	tetrathionate reductase subunit B	1	0	0	0	2	0	0	1	2	3	3	1	0	1	0	0	0	1	1	2	4	7	9	0	0	0	0	0	0	0	1	2	0	1	0	0	0	0	0	3	2	3	1	0	0
		K08359	ttrC	tetrathionate reductase subunit C	0	0	0	0	0	0	0	0	0	0	0	0	0	0	0	0	0	0	0	0	1	1	1	0	0	0	0	0	0	0	0	0	0	0	0	0	0	0	0	0	0	0	0	0	0
		K00387	SUOX	sulfite oxidase	0	0	0	0	0	0	0	0	0	0	0	0	2	0	0	0	0	0	0	0	0	0	0	0	0	0	0	0	0	0	0	0	0	0	0	0	0	0	1	0	0	0	0	0	0
		K21307	soeA	sulfite dehydrogenase (quinone) subunit SoeA	0	0	0	0	0	0	0	0	0	0	0	0	0	0	0	0	0	0	0	0	0	0	0	0	0	0	0	0	2	2	1	1	0	0	0	0	0	0	0	1	0	1	0	0	0
		K21308	soeB	sulfite dehydrogenase (quinone) subunit SoeB	0	0	0	0	0	0	0	0	1	0	0	0	0	0	0	0	0	0	0	0	0	0	0	0	0	0	0	0	0	0	0	0	0	0	0	0	0	0	0	1	0	0	0	0	0
		K16936	doxA	thiosulfate dehydrogenase [quinone] small subunit	0	0	0	0	0	0	0	0	0	0	1	1	0	0	0	1	1	0	0	0	0	0	0	0	0	0	0	0	0	0	0	0	0	0	0	0	0	0	0	0	0	0	0	0	0
		K16937	doxD	thiosulfate dehydrogenase [quinone] large subunit	0	0	0	0	0	0	0	1	0	0	0	0	0	0	0	0	0	0	1	0	0	0	0	0	0	0	0	0	1	1	1	0	0	0	0	0	0	0	0	1	1	0	0	0	0
		K05908	doxDA	thiosulfate dehydrogenase (quinone)	0	0	0	0	0	0	0	0	0	0	1	1	0	0	0	1	1	0	0	0	0	0	0	0	0	0	0	0	0	0	0	0	0	0	0	0	0	0	0	0	0	0	0	0	0
		K17993	hydA	sulfhydrogenase subunit alpha	1	1	2	0	1	0	0	0	0	0	0	0	0	0	0	0	0	0	0	0	0	0	1	0	0	0	0	0	0	0	0	0	0	0	0	0	0	0	0	0	0	0	0	0	0
		K17994	hydD	sulfhydrogenase subunit delta	1	1	1	0	1	0	0	0	0	0	0	0	0	0	0	0	0	0	0	0	0	0	1	0	0	0	0	0	0	0	0	0	0	0	0	0	0	0	0	0	0	0	0	0	0
		K17995	hydG	sulfhydrogenase subunit gamma (sulfur reductase)	1	1	1	0	1	0	0	0	0	0	0	0	0	0	0	0	0	0	0	0	0	0	1	0	0	0	0	0	0	0	0	0	0	0	0	0	0	0	0	0	0	0	0	0	0
		K17996	hydB	sulfhydrogenase subunit beta (sulfur reductase)	1	1	1	0	1	0	0	0	0	0	0	0	0	0	0	0	0	0	0	0	0	0	1	0	0	0	0	0	0	0	0	0	0	0	0	0	0	0	0	0	0	0	0	0	0
		K01011	TST, MPST, sseA	thiosulfate/3-mercaptopyruvate sulfurtransferase	0	0	0	0	0	1	1	1	0	0	0	0	0	0	0	0	0	0	0	2	1	1	0	0	0	0	0	0	3	3	2	1	2	2	1	1	1	1	1	4	3	3	0	2	2
		K16951	asrB	anaerobic sulfite reductase subunit B	0	0	0	0	0	0	0	0	0	0	0	0	0	0	0	0	0	0	0	0	0	0	0	0	0	0	0	0	0	0	0	0	0	0	0	0	0	0	0	0	0	0	0	0	0
		K02439	glpE	thiosulfate sulfurtransferase	0	0	0	0	0	0	0	0	0	0	0	0	0	0	0	0	0	0	0	0	0	0	0	0	0	0	0	0	0	0	0	0	0	0	0	0	0	0	0	0	0	0	0	0	0
		K03119	tauD	taurine dioxygenase	0	0	0	0	0	0	0	0	0	0	0	0	0	0	0	0	0	0	0	0	0	0	0	0	0	0	0	0	0	0	0	0	0	0	0	0	0	0	0	0	0	0	0	0	0
		K00299	ssuE	FMN reductase	0	0	0	0	0	0	0	0	0	0	0	0	0	0	0	0	0	0	0	0	0	0	0	0	0	0	0	0	0	0	0	0	0	0	0	0	0	0	0	0	0	0	0	0	0
		K04091	ssuD	alkanesulfonate monooxygenase	0	0	0	0	0	0	0	0	0	0	0	0	0	0	0	0	0	0	0	0	0	0	0	0	0	0	0	0	0	0	0	0	0	0	0	0	0	0	0	0	0	0	0	0	0
Nucleotide sugar biosynthesis	UDP-glucose	K00845	glk	Glucokinase	1	1	2	1	1	1	2	1	1	1	1	1	1	1	1	1	1	1	1	1	0	0	0	0	0	0	0	0	1	0	0	0	0	0	0	0	0	0	1	0	0	0	0	0	0
		K00963	UGP2, galU, galF	UTP--glucose-1-phosphate uridylyltransferase	0	0	1	0	0	0	0	0	0	0	0	0	0	0	0	0	0	0	0	0	0	0	0	0	0	0	0	0	0	0	0	0	0	0	0	0	0	0	0	0	0	0	0	0	0
	UDP-galactose	K00849	galK	galactokinase	0	0	0	1	0	0	0	0	0	0	0	0	0	0	0	0	0	0	0	0	0	0	0	0	0	0	0	0	0	0	0	0	0	0	0	0	0	0	0	0	0	0	0	0	0
		K00965	galT	UDPglucose--hexose-1-phosphate uridylyltransferase	1	2	2	1	1	1	1	0	1	1	1	1	1	1	1	1	1	1	1	2	2	2	2	1	1	1	1	1	1	1	1	1	2	2	2	2	1	2	0	1	1	0	1	1	1
Glyoxylate cycle		K01647	CS	Citrate synthase	0	0	0	0	1	1	0	1	0	2	2	1	1	0	0	0	0	1	0	0	0	0	0	0	0	0	0	0	0	0	0	0	0	0	0	0	0	0	1	2	0	1	0	0	0
		K01681	acnA	Aconitate hydratase	0	0	0	0	1	1	1	1	1	1	1	1	1	1	1	1	1	1	1	0	0	0	0	0	0	0	0	0	0	1	2	0	0	0	0	0	0	0	1	2	0	1	1	1	1
		K01682	acnB	aconitate hydratase 2 / 2-methylisocitrate dehydratase	0	0	0	0	0	0	0	0	0	0	0	0	0	0	0	0	0	0	0	0	0	0	0	0	0	0	0	0	0	0	0	0	0	0	0	0	0	0	0	0	0	0	0	0	0
		K01637	aceA	isocitrate lyase	0	0	0	0	0	0	0	0	0	0	0	0	0	0	0	0	0	0	0	0	0	0	0	0	0	0	0	0	0	0	0	0	0	0	0	0	0	0	1	2	1	1	0	1	0
		K01638	aceB, glcB	malate synthase	0	0	0	0	0	0	0	0	0	0	0	0	0	1	1	0	0	0	0	1	0	0	0	0	0	0	0	0	0	0	0	0	0	0	0	0	0	0	0	2	0	0	0	1	1
		K00024	mdh	Malata dehydrogenase	0	0	1	1	0	1	1	0	1	0	1	1	0	1	1	1	1	1	1	1	1	0	0	1	2	1	1	1	1	1	1	1	1	2	0	1	1	1	1	1	0	1	1	1	1
Carbon fixation	Calvin cycle	K01601	rbcL	Ribulose-bisphosphate carboxylase large chain	1	1	0	0	1	1	1	1	0	0	0	0	1	1	1	1	1	1	1	0	0	0	0	0	1	1	0	0	0	0	0	0	1	0	1	1	1	1	0	0	0	0	0	0	0
		K01602	rbcS	Ribulose-bisphosphate carboxylase small chain	0	0	0	0	0	0	0	0	0	0	0	0	0	0	0	0	0	0	0	0	0	0	0	0	0	0	0	0	0	0	0	0	0	0	0	0	0	0	0	0	0	0	0	0	0
		K00200	fwdA	formylmethanofuran dehydrogenase subunit A	0	0	0	0	0	0	0	0	0	0	0	0	0	0	0	0	0	0	0	1	1	1	1	1	1	1	1	1	0	0	0	1	0	0	0	0	0	0	0	0	0	0	0	0	0
		K00201	fwdB	formylmethanofuran dehydrogenase subunit B	0	0	0	0	0	0	0	0	0	0	0	0	0	0	0	0	0	0	0	1	1	1	1	1	1	1	1	1	0	0	0	1	0	0	0	0	0	0	0	0	0	0	0	0	0
		K00202	fwdC	formylmethanofuran dehydrogenase subunit C	0	0	0	0	0	0	0	0	0	0	0	0	0	0	0	0	0	0	0	1	1	1	1	1	1	1	1	1	0	0	0	1	0	0	0	0	0	0	0	0	0	0	0	0	0
		K00203	fwdD	formylmethanofuran dehydrogenase subunit D	0	0	0	0	0	0	0	0	0	0	0	0	0	0	0	0	0	0	0	1	1	1	1	1	1	1	1	1	0	0	0	1	0	0	0	0	0	0	0	0	0	0	0	0	0
		K00672	ftr	formylmethanofuran--tetrahydromethanopterin N-formyltransferase	0	0	0	0	0	0	0	0	0	0	0	0	0	0	0	0	0	0	0	1	1	1	1	1	1	1	1	1	0	0	0	1	0	0	0	0	0	0	0	0	0	0	0	0	0
		K01499	mch	methenyltetrahydromethanopterin cyclohydrolase	0	0	0	0	0	0	0	0	0	0	0	0	0	0	0	0	0	0	0	1	1	1	1	1	1	1	1	1	0	0	0	1	0	0	0	0	0	0	0	0	0	0	0	0	0
		K00320	mer	5,10-methylenetetrahydromethanopterin reductase	0	0	0	0	3	6	5	1	1	1	3	1	1	5	3	1	3	2	2	4	5	5	2	1	1	1	1	1	27	19	18	5	1	0	0	1	1	1	10	13	26	16	5	4	5
		K00319	mtd	methylenetetrahydromethanopterin dehydrogenase	0	0	0	0	0	0	0	0	0	0	0	0	0	0	0	0	0	0	0	1	1	2	2	1	1	1	1	1	0	0	0	0	1	0	1	1	1	0	0	0	0	0	0	0	0
		K05299	fdhA	Formate dehydrogenase alpha subunit	0	0	0	0	0	0	0	0	0	0	0	0	0	0	0	0	0	0	0	0	0	0	0	0	0	0	0	0	0	0	0	0	0	0	0	0	0	0	0	0	0	0	0	0	0
		K00192	cdhA	anaerobic carbon-monoxide dehydrogenase, CODH/ACS complex subunit alpha	0	0	0	0	0	0	0	0	0	0	0	0	0	0	0	0	0	0	0	1	2	3	2	1	1	1	1	1	0	0	0	1	0	0	0	0	0	0	0	0	0	0	0	0	0
		K00195	cdhB	anaerobic carbon-monoxide dehydrogenase, CODH/ACS complex subunit epsilon	0	0	0	0	0	0	0	0	0	0	0	0	0	0	0	0	0	0	0	1	2	2	1	1	1	1	1	1	0	0	0	1	0	0	0	0	0	0	0	0	0	0	0	0	0
		K00193	cdhC	acetyl-CoA decarbonylase/synthase, CODH/ACS complex subunit beta	0	0	0	0	0	0	0	0	0	0	0	0	0	0	0	0	0	0	0	1	1	1	1	1	1	1	1	1	0	0	0	1	0	0	0	0	0	0	0	0	0	0	0	0	0
		K01938	fhs	Formate--tetrahydrofolate ligase	0	0	0	0	0	0	0	0	0	0	0	0	0	0	0	1	0	0	0	0	0	0	0	0	0	0	0	0	0	0	0	0	1	0	0	0	0	0	1	0	0	1	0	1	0
		K01491	folD	Methylenetetrahydrofolate dehydrogenase (NADP+) / methenyltetrahydrofolate cyclohydrolase	0	0	0	0	0	0	0	0	0	0	0	0	0	0	0	1	0	0	0	1	1	1	1	1	1	1	1	1	1	0	0	1	1	0	1	0	1	0	1	2	2	1	1	1	1
		K00297	metF	Methylenetetrahydrofolate reductase (NADPH)	0	0	0	0	0	0	0	0	0	0	0	0	0	0	0	0	0	0	0	0	0	0	0	0	0	0	0	0	0	0	0	0	0	0	0	0	0	0	1	1	1	1	0	0	0
		K00197	cdhE	acetyl-CoA decarbonylase/synthase, CODH/ACS complex subunit gamma	0	0	0	0	0	0	0	0	0	0	0	0	0	0	0	0	0	0	0	1	1	1	1	1	1	1	1	1	0	0	0	1	0	0	0	0	0	0	0	0	0	0	0	0	0
		K00194	cdhD	acetyl-CoA decarbonylase/synthase, CODH/ACS complex subunit delta	0	0	0	0	0	0	0	0	0	0	0	0	0	0	0	0	0	0	0	1	1	1	1	1	1	1	1	1	0	0	0	1	0	0	0	0	0	0	0	0	0	0	0	0	0
	HP/HB cycle (Thaumarchaeota)	K01847	MUT	Methylmalonyl-CoA mutase	0	0	0	0	0	0	0	0	0	0	0	0	0	0	0	0	0	0	0	0	0	0	0	0	0	0	0	0	0	0	0	0	0	0	0	0	0	0	0	0	0	0	0	0	0
		K01848	mcmA1	methylmalonyl-CoA mutase, N-terminal domain	0	0	0	0	2	2	2	1	0	0	1	2	1	0	1	0	1	0	0	1	0	0	0	1	0	0	0	0	1	2	2	0	1	1	1	1	1	1	3	0	3	2	1	1	1
		K01849	mcmA2	methylmalonyl-CoA mutase, C-terminal domain	0	0	0	0	2	2	2	1	0	0	1	1	1	0	1	0	1	0	0	1	0	0	0	1	0	0	0	0	1	1	1	0	1	0	1	1	1	1	2	0	1	1	1	1	1
		K18594	-	3-hydroxypropionyl-CoA synthetase (ADP-forming)	1	0	0	0	0	0	0	0	0	0	0	0	0	0	0	0	0	0	0	0	0	0	0	0	0	0	0	0	0	0	0	0	0	0	0	0	0	0	0	0	0	0	0	0	0
		K15019	-	3-hydroxypropionyl-coenzyme A dehydratase	0	0	0	0	0	0	0	0	0	0	0	0	0	0	0	0	0	0	0	0	0	0	0	0	0	0	0	0	0	0	0	0	0	0	0	0	0	0	0	0	0	0	0	0	0
		K18593	-	4-hydroxybutyryl-CoA synthetase (ADP-forming)	0	0	0	0	0	0	0	0	0	0	0	0	0	0	0	0	0	0	0	0	0	0	0	0	0	0	0	0	0	0	0	0	0	0	0	0	0	0	0	0	0	0	0	0	0
		K14534	abfD	4-hydroxybutyryl-CoA dehydratase / vinylacetyl-CoA-Delta-isomerase	0	0	0	0	0	0	0	0	0	0	0	0	0	0	0	0	0	0	0	0	1	2	0	0	0	0	0	0	0	0	0	0	0	0	0	0	0	0	1	0	0	0	0	0	0
		K15016	-	enoyl-CoA hydratase / 3-hydroxyacyl-CoA dehydrogenase	0	0	0	0	2	2	2	2	1	3	2	1	0	1	2	1	2	1	3	0	0	0	0	0	0	0	0	0	0	0	0	0	0	1	0	0	0	0	0	0	0	1	1	1	1
		K18603		acetyl-CoA/propionyl-CoA carboxylase	0	0	0	0	0	0	0	0	0	0	0	0	0	0	0	0	0	0	0	0	0	0	0	0	0	0	0	0	0	0	0	0	0	0	0	0	0	0	0	0	0	0	0	0	0
		K18604		acetyl-CoA/propionyl-CoA carboxylase	0	0	0	0	0	0	0	0	0	0	0	0	0	0	0	0	0	0	0	0	0	0	0	0	0	0	0	0	0	0	0	0	0	0	0	0	0	0	0	0	0	0	0	0	0
		K18605		biotin carboxyl carrier protein	0	0	0	0	0	0	0	0	0	0	0	0	0	0	0	0	0	0	0	1	0	0	0	0	0	0	0	0	0	0	1	0	0	0	0	0	0	0	0	0	0	0	0	0	0
		K01961	accC	acetyl-CoA carboxylase, biotin carboxylase subunit	0	0	0	0	0	1	1	1	0	0	0	0	0	0	0	0	0	0	1	1	0	0	1	0	0	0	0	0	1	1	1	0	0	0	0	0	0	0	0	1	0	1	1	0	0
		K01006	ppdK	Pyruvate, orthophosphate dikinase	0	0	0	0	1	1	1	1	0	1	1	0	1	0	0	1	1	1	1	1	1	1	1	1	2	0	0	0	1	0	0	0	1	1	0	0	0	0	2	2	2	1	0	1	1
Propanoyl-CoA metabolism		K01965	pccA	Propionyl-CoA carboxylase alpha chain	0	0	0	0	0	0	0	0	0	0	0	0	0	0	0	0	0	0	0	0	0	0	0	0	0	0	0	0	0	0	0	0	0	0	0	0	0	0	0	0	0	0	0	0	0
		K01966	pccB	Propionyl-CoA carboxylase beta chain	0	0	0	0	2	1	1	1	1	0	0	0	1	0	0	0	0	0	1	1	1	0	0	1	0	0	0	0	1	1	1	0	0	0	0	0	0	0	0	1	1	1	1	0	0
		K11263	pccA	acetyl-CoA/propionyl-CoA carboxylase, biotin carboxylase, biotin carboxyl carrier protein	0	0	0	0	0	0	0	0	0	0	0	0	0	0	0	0	0	0	0	0	0	0	0	0	0	0	0	0	0	0	0	0	0	0	0	0	0	0	0	0	1	0	0	0	0
		K05606	MCEE, epi	methylmalonyl-CoA/ethylmalonyl-CoA epimerase	0	0	0	0	1	1	2	0	0	0	0	0	1	0	0	0	0	0	0	0	0	0	0	3	0	0	0	0	1	2	1	0	0	0	0	0	0	0	5	1	1	1	0	1	1
		K01847	MUT	Methylmalonyl-CoA mutase	0	0	0	0	0	0	0	0	0	0	0	0	0	0	0	0	0	0	0	0	0	0	0	0	0	0	0	0	0	0	0	0	0	0	0	0	0	0	0	0	0	0	0	0	0
		K01848	mcmA1	Methylmalonyl-CoA mutase, N-terminal domain	0	0	0	0	2	2	2	1	0	0	1	2	1	0	1	0	1	0	0	1	0	0	0	1	0	0	0	0	1	2	2	0	1	1	1	1	1	1	3	0	3	2	1	1	1
		K01849	mcmA2	Methylmalonyl-CoA mutase, C-terminal domain	0	0	0	0	2	2	2	1	0	0	1	1	1	0	1	0	1	0	0	1	0	0	0	1	0	0	0	0	1	1	1	0	1	0	1	1	1	1	2	0	1	1	1	1	1
Central carbohydrate metabolism	Glycolysis	K15778	pmm-pgm	phosphomannomutase / phosphoglucomutase	1	1	1	2	3	3	3	3	1	1	1	1	1	2	2	1	2	2	2	1	1	1	1	2	2	2	2	2	1	1	2	2	2	2	2	2	2	1	2	2	2	2	1	0	2
		K15779	PGM2	phosphoglucomutase / phosphopentomutase	0	0	0	0	0	0	0	0	0	0	0	0	0	0	0	0	0	0	0	0	0	0	0	0	0	0	0	0	0	0	0	0	0	0	0	0	0	0	0	0	0	0	0	0	0
		K20866	yihX	glucose-1-phosphatase	1	0	0	0	0	0	1	0	0	0	0	0	0	0	0	0	0	0	0	0	0	0	0	0	0	0	0	0	0	0	0	0	0	0	0	0	0	0	0	2	0	0	0	0	0
		K00845	glk	Glucokinase	1	1	2	1	1	1	2	1	1	1	1	1	1	1	1	1	1	1	1	1	0	0	0	0	0	0	0	0	1	0	0	0	0	0	0	0	0	0	1	0	0	0	0	0	0
		K01785	galM	aldose 1-epimerase	0	0	0	0	0	0	0	0	0	0	0	0	0	0	0	0	0	0	0	0	0	0	0	0	0	0	0	0	0	0	0	0	0	0	0	0	0	0	0	1	0	0	0	0	0
		K06859	pgi1	Glucose-6-phosphate isomerase, archaeal	0	0	0	0	0	0	0	0	0	0	0	0	0	0	0	0	0	0	0	0	0	0	0	0	0	0	0	0	0	0	0	0	0	1	0	0	0	0	0	0	0	0	0	0	0
		K15916	pgi-pmi	glucose/mannose-6-phosphate isomerase	1	1	1	0	1	1	1	1	1	1	1	1	1	1	1	1	1	1	1	1	1	1	1	1	1	1	1	1	0	1	1	1	1	2	1	1	1	1	0	2	1	1	2	2	1
		K00850	pfkA	6-phosphofructokinase 1	1	1	1	1	0	0	0	0	0	0	0	0	0	0	0	0	0	0	0	0	0	0	0	0	0	0	0	0	0	0	0	0	0	0	0	0	0	0	0	0	0	0	0	0	0
		K00918	pfkC	ADP-dependent phosphofructokinase/glucokinase	0	0	0	0	0	0	0	0	0	0	0	0	0	0	0	0	0	0	0	0	0	0	0	0	1	1	1	1	0	0	0	0	0	0	0	0	0	0	0	0	0	0	0	0	0
		K21071	pfk	ATP-dependent phosphofructokinase / diphosphate-dependent phosphofructokinase	1	1	1	1	0	0	0	0	0	0	0	0	0	0	0	0	0	0	1	0	0	0	0	0	0	0	0	0	0	0	0	1	1	0	1	1	1	1	1	0	0	0	0	0	0
		K01622	-	fructose 1,6-bisphosphate aldolase/phosphatase [EC:4.1.2.13 3.1.3.11]	0	1	0	0	1	1	2	1	1	1	1	1	0	1	1	1	1	1	0	1	0	1	1	1	1	1	1	1	1	1	1	0	0	0	0	0	0	0	0	1	0	0	0	0	0
		K01624	fbaA	fructose-bisphosphate aldolase, class II	1	1	0	0	0	0	0	0	0	0	0	0	0	0	0	0	0	0	0	0	0	0	0	0	0	0	0	0	0	0	0	0	0	0	0	0	0	0	0	0	0	0	0	0	0
		K11645	fbaB	Fructose-bisphosphate aldolase	1	1	1	1	0	0	0	0	1	0	0	0	0	0	0	0	0	0	1	0	0	0	0	0	0	0	0	0	0	0	0	1	1	0	1	1	1	1	1	1	1	0	1	1	1
		K16306	-	fructose-bisphosphate aldolase / 2-amino-3,7-dideoxy-D-threo-hept-6-ulosonate synthase	3	3	1	1	0	1	1	1	1	1	1	1	1	2	2	1	1	1	1	2	1	1	1	1	1	1	1	1	1	1	1	0	2	2	1	2	2	2	0	0	2	0	1	1	1
		K01803	tpiA	Triosephosphate isomerase	1	2	1	0	1	1	1	0	1	1	1	1	0	0	0	0	0	0	0	0	1	1	1	0	1	1	1	1	1	0	0	0	1	1	0	0	0	0	0	0	1	1	1	0	0
		K00134	gapA	Glyceraldehyde 3-phosphate dehydrogenase	1	1	1	1	0	0	0	0	0	0	0	0	0	0	0	0	0	0	0	0	0	0	0	1	0	0	0	0	0	0	0	0	0	0	0	0	0	0	0	1	0	0	0	0	0
		K00150	gap2	glyceraldehyde-3-phosphate dehydrogenase (NAD(P))	0	0	0	0	1	1	0	1	1	1	1	1	0	1	1	1	1	1	1	0	1	1	1	0	1	1	1	1	1	1	1	0	1	1	0	1	1	1	1	1	0	0	1	0	1
		K18978	gapN	glyceraldehyde-3-phosphate dehydrogenase [NAD(P)+]	0	0	0	0	1	1	0	1	1	0	0	0	0	0	1	1	1	1	1	1	1	2	0	0	1	1	1	1	0	1	1	1	0	0	0	0	0	0	1	0	0	0	1	1	1
		K00927	pgk	Phosphoglycerate kinase	1	1	1	1	1	1	1	1	1	1	1	1	1	1	1	1	1	1	1	1	1	1	1	1	1	1	1	1	1	2	1	0	1	1	1	1	0	1	1	1	1	1	1	0	1
		K01834	gpmA	2,3-bisphosphoglycerate-dependent phosphoglycerate mutase	0	0	0	0	0	0	0	0	0	0	0	0	0	1	1	1	1	1	1	0	0	0	0	0	0	0	0	0	0	0	0	0	0	0	1	1	1	1	0	0	0	0	0	0	0
		K15633	gpmI	2,3-bisphosphoglycerate-independent phosphoglycerate mutase	0	0	0	0	0	0	0	0	0	0	0	0	0	0	0	0	0	0	0	0	0	0	0	0	0	0	0	0	0	0	0	0	0	0	0	0	0	0	1	2	1	1	0	0	0
		K15634	gpmB	probable phosphoglycerate mutase	0	1	1	0	0	1	0	1	0	0	0	0	0	1	1	1	1	1	2	0	0	0	0	0	0	0	0	0	0	0	0	0	0	0	0	0	0	0	1	1	0	0	0	0	1
		K15635	apgM	2,3-bisphosphoglycerate-independent phosphoglycerate mutase	2	1	1	1	1	1	1	1	1	1	1	2	1	0	0	0	0	0	0	1	1	1	1	1	3	2	2	2	1	1	1	2	1	1	0	0	0	0	0	0	0	0	0	1	1
		K01689	ENO	Enolase	3	2	3	2	1	1	2	1	1	1	1	0	1	1	1	0	1	1	1	1	1	1	1	1	1	1	1	1	1	1	1	1	1	1	1	1	1	1	1	2	1	1	2	2	1
		K00873	pyk	Pyruvate kinase	0	0	0	0	0	1	1	1	1	1	1	1	0	1	1	0	1	1	1	0	0	0	0	0	0	0	0	0	0	0	0	1	1	0	0	0	0	0	1	2	1	0	0	1	0
	Pentose phosphate pathway	K00036	G6PD	Glucose-6-phosphate 1-dehydrogenase	0	0	0	0	0	0	0	0	0	0	0	0	0	0	0	0	0	0	0	0	0	0	0	0	0	0	0	0	0	0	0	0	0	0	0	0	0	0	0	0	0	0	0	0	0
		K07404	pgl	6-phosphogluconolactonase	0	0	0	0	0	0	0	0	0	0	0	1	0	0	0	0	0	0	0	0	0	0	0	0	0	0	0	0	0	0	1	0	0	0	0	0	0	0	3	0	0	0	0	1	1
		K00033	PGD	6-phosphogluconate dehydrogenase	0	0	0	0	1	1	1	1	0	0	0	0	0	0	0	0	0	0	0	0	0	0	0	0	0	0	0	0	1	0	0	0	0	0	0	0	0	0	0	0	0	0	0	0	0
		K01807	rpiA	Ribose 5-phosphate isomerase A	0	1	1	1	1	1	1	1	1	1	1	1	1	1	1	1	1	1	1	1	1	1	1	1	1	1	1	1	1	1	1	1	1	1	1	1	1	1	0	1	1	1	1	1	1
		K01808	rpib	Ribose 6-phosphate isomerase B	0	0	0	0	0	0	0	0	0	0	0	0	0	0	0	0	0	0	0	0	0	0	0	0	0	0	0	0	1	0	0	0	0	0	0	0	0	0	0	0	0	0	0	0	0
		K01783	rpe	ribulose-phosphate 3-epimerase	0	1	0	0	0	0	0	0	0	0	1	0	0	1	0	0	0	0	1	0	0	0	0	0	0	0	0	0	0	0	0	0	1	1	1	1	0	1	1	1	1	1	1	1	1
		K00615	tktA	Transketolase	1	1	1	0	0	0	0	0	0	0	2	0	0	2	0	0	0	0	3	0	0	0	0	0	0	0	0	0	0	0	0	0	2	1	1	1	1	1	4	2	3	2	1	2	2
		K00616	talA	Transaldolase	0	0	0	0	0	0	0	0	0	0	1	0	0	1	0	0	0	0	0	0	0	0	0	0	0	0	0	0	0	0	0	0	0	0	0	0	0	0	1	0	0	0	0	0	0
		K06859	pgi1	Glucose-6-phosphate isomerase, archaeal	0	0	0	0	0	0	0	0	0	0	0	0	0	0	0	0	0	0	0	0	0	0	0	0	0	0	0	0	0	0	0	0	0	1	0	0	0	0	0	0	0	0	0	0	0
		K15916	GPI	Glucose-6-phosphate isomerase	1	1	1	0	1	1	1	1	1	1	1	1	1	1	1	1	1	1	1	1	1	1	1	1	1	1	1	1	0	1	1	1	1	2	1	1	1	1	0	2	1	1	2	2	1
		K00948	prsA	Ribose-phosphate pyrophosphokinase	2	1	1	0	2	2	1	2	2	1	1	0	1	1	0	1	1	0	1	1	1	1	1	1	1	1	1	1	1	1	1	1	2	2	3	2	1	2	1	0	1	1	2	1	1
	Pentose phosphate pathway, archaeal	K08094	hxlB	6-phospho-3-hexuloisomerase	2	1	1	1	2	0	0	0	1	1	1	1	1	1	1	1	1	1	1	1	1	1	1	1	1	1	1	1	1	1	1	1	0	0	0	0	0	0	0	0	0	0	0	0	0
		K08093	hxlA	3-hexulose-6-phosphate synthase	0	0	0	1	0	0	0	0	0	0	0	0	0	0	1	1	1	1	0	0	0	0	0	0	0	0	0	0	0	0	0	0	0	0	0	0	0	0	0	0	0	0	0	0	0
		K13812	fae-hps	bifunctional enzyme Fae/Hps	0	0	0	0	0	0	0	0	1	1	1	1	0	0	0	0	0	0	1	1	1	1	1	1	1	1	1	0	0	0	0	1	0	0	0	0	0	0	0	0	0	0	0	0	0
		K13831	hps-phi	3-hexulose-6-phosphate synthase / 6-phospho-3-hexuloisomerase	1	1	1	0	0	0	0	0	0	0	0	0	0	1	1	0	0	0	0	0	0	0	0	0	0	0	0	0	0	1	0	0	0	0	0	0	0	0	0	0	0	0	0	0	0
		K01807	rpiA	Ribose 5-phosphate isomerase A	0	1	1	1	1	1	1	1	1	1	1	1	1	1	1	1	1	1	1	1	1	1	1	1	1	1	1	1	1	1	1	1	1	1	1	1	1	1	0	1	1	1	1	1	1
		K01808	rpib	Ribose 6-phosphate isomerase B	0	0	0	0	0	0	0	0	0	0	0	0	0	0	0	0	0	0	0	0	0	0	0	0	0	0	0	0	1	0	0	0	0	0	0	0	0	0	0	0	0	0	0	0	0
	Entner-Doudoroff pathway	K00036	G6PD	Glucose-6-phosphate 1-dehydrogenase	0	0	0	0	0	0	0	0	0	0	0	0	0	0	0	0	0	0	0	0	0	0	0	0	0	0	0	0	0	0	0	0	0	0	0	0	0	0	0	0	0	0	0	0	0
		K07404	pgl	6-phosphogluconolactonase	0	0	0	0	0	0	0	0	0	0	0	1	0	0	0	0	0	0	0	0	0	0	0	0	0	0	0	0	0	0	1	0	0	0	0	0	0	0	3	0	0	0	0	1	1
		K01625	eda	2-dehydro-3-deoxyphosphogluconate aldolase/ (4S)-4-hydroxy-2-oxoglutarate aldolase	0	1	1	0	0	0	0	0	0	0	0	0	0	0	0	0	0	0	0	0	0	0	0	0	0	0	0	0	0	0	0	0	0	0	0	0	0	0	0	0	0	0	0	1	1
	Non-phosphorylative ED pathway	K01684	dgoD	galactonate dehydratase	1	0	1	0	0	0	0	0	0	0	0	0	0	0	0	0	0	0	0	0	0	0	0	0	0	0	0	0	0	0	0	0	0	0	0	0	0	0	1	0	0	0	0	0	0
		K05308	gnaD	gluconate/galactonate dehydratase	0	0	1	0	0	1	1	2	0	1	1	0	0	1	0	0	0	1	1	1	0	0	0	0	0	0	0	0	0	0	0	0	0	0	0	0	0	0	2	3	0	1	0	2	2
		K11395	kdpgA	2-dehydro-3-deoxy-phosphogluconate/2-dehydro-3-deoxy-6-phosphogalactonate aldolase	0	0	0	0	0	0	0	0	0	0	0	0	0	0	0	0	0	0	0	0	0	0	0	0	0	0	0	0	0	0	0	0	0	0	0	0	0	0	1	0	0	0	0	0	0
		K18127	kdgA	2-dehydro-3-deoxy-D-gluconate aldolase	0	0	0	0	0	0	0	0	0	0	0	1	0	1	0	0	1	1	1	0	0	0	0	0	0	0	0	0	0	0	0	0	0	0	0	0	0	0	0	0	0	0	0	0	0
		K18128	gadH	D-glyceraldehyde dehydrogenase (NADP+)	0	0	0	0	0	0	0	0	0	1	1	1	0	0	0	0	1	1	1	0	0	0	0	0	0	0	0	0	0	0	0	0	0	0	0	0	0	0	0	0	0	0	0	0	0
		K03738	aor	aldehyde:ferredoxin oxidoreductase	7	7	11	3	0	0	0	0	0	0	0	0	5	0	0	0	0	0	0	3	7	6	5	6	3	2	3	3	0	2	5	5	0	0	0	0	0	0	0	0	0	0	0	0	0
Gluconeogenesis		K01596	pckA	phosphoenolpyruvate carboxykinase (GTP)	1	1	0	0	1	0	0	0	0	1	0	0	1	1	1	0	1	1	0	1	1	1	1	0	1	0	0	0	0	0	0	1	0	0	0	0	0	0	0	1	1	0	0	0	0
		K01610	pckA	phosphoenolpyruvate carboxykinase (ATP)	0	0	0	1	0	0	1	0	0	0	0	0	0	0	0	0	0	0	1	0	0	0	0	0	0	1	1	1	0	1	0	0	0	0	0	0	0	0	0	0	0	0	0	0	0
		K01689	ENO	Enolase	3	2	3	2	1	1	2	1	1	1	1	0	1	1	1	0	1	1	1	1	1	1	1	1	1	1	1	1	1	1	1	1	1	1	1	1	1	1	1	2	1	1	2	2	1
		K01834	gpmA	2,3-bisphosphoglycerate-dependent phosphoglycerate mutase	0	0	0	0	0	0	0	0	0	0	0	0	0	1	1	1	1	1	1	0	0	0	0	0	0	0	0	0	0	0	0	0	0	0	1	1	1	1	0	0	0	0	0	0	0
		K15633	gpmI	2,3-bisphosphoglycerate-independent phosphoglycerate mutase	0	0	0	0	0	0	0	0	0	0	0	0	0	0	0	0	0	0	0	0	0	0	0	0	0	0	0	0	0	0	0	0	0	0	0	0	0	0	1	2	1	1	0	0	0
		K15634	gpmB	probable phosphoglycerate mutase	0	1	1	0	0	1	0	1	0	0	0	0	0	1	1	1	1	1	2	0	0	0	0	0	0	0	0	0	0	0	0	0	0	0	0	0	0	0	1	1	0	0	0	0	1
		K15635	apgM	2,3-bisphosphoglycerate-independent phosphoglycerate mutase	2	1	1	1	1	1	1	1	1	1	1	2	1	0	0	0	0	0	0	1	1	1	1	1	3	2	2	2	1	1	1	2	1	1	0	0	0	0	0	0	0	0	0	1	1
		K00927	pgk	Phosphoglycerate kinase	1	1	1	1	1	1	1	1	1	1	1	1	1	1	1	1	1	1	1	1	1	1	1	1	1	1	1	1	1	2	1	0	1	1	1	1	0	1	1	1	1	1	1	0	1
		K00134	GAPDN	glyceraldehyde 3-phosphate dehydrogenase	1	1	1	1	0	0	0	0	0	0	0	0	0	0	0	0	0	0	0	0	0	0	0	1	0	0	0	0	0	0	0	0	0	0	0	0	0	0	0	1	0	0	0	0	0
		K01803	TPI	Triosephosphate isomerase	1	2	1	0	1	1	1	0	1	1	1	1	0	0	0	0	0	0	0	0	1	1	1	0	1	1	1	1	1	0	0	0	1	1	0	0	0	0	0	0	1	1	1	0	0
		K01624	FBA	Fructose-bisphosphate aldolase, class II	1	1	0	0	0	0	0	0	0	0	0	0	0	0	0	0	0	0	0	0	0	0	0	0	0	0	0	0	0	0	0	0	0	0	0	0	0	0	0	0	0	0	0	0	0
		K00150	gap2	glyceraldehyde-3-phosphate dehydrogenase (NAD(P))	0	0	0	0	1	1	0	1	1	1	1	1	0	1	1	1	1	1	1	0	1	1	1	0	1	1	1	1	1	1	1	0	1	1	0	1	1	1	1	1	0	0	1	0	1
		K03841	fbp	fructose-1,6-bisphosphatase I	0	0	0	0	0	0	0	0	0	0	0	0	0	0	0	0	0	0	0	0	0	0	0	0	0	0	0	0	0	0	0	0	0	0	0	0	0	0	1	1	1	0	1	1	1
		K21071	pfk	ATP-dependent phosphofructokinase / diphosphate-dependent phosphofructokinase	1	1	1	1	0	0	0	0	0	0	0	0	0	0	0	0	0	0	1	0	0	0	0	0	0	0	0	0	0	0	0	1	1	0	1	1	1	1	1	0	0	0	0	0	0
		K11645	fbaA	Fructose-bisphosphate aldolase	1	1	1	1	0	0	0	0	1	0	0	0	0	0	0	0	0	0	1	0	0	0	0	0	0	0	0	0	0	0	0	1	1	0	1	1	1	1	1	1	1	0	1	1	1
		K01622	-	fructose 1,6-bisphosphate aldolase/phosphatase	0	1	0	0	1	1	2	1	1	1	1	1	0	1	1	1	1	1	0	1	0	1	1	1	1	1	1	1	1	1	1	0	0	0	0	0	0	0	0	1	0	0	0	0	0
Pyruvate metabolism	pyruvate → acetyl-CoA	K00163	aceE	pyruvate dehydrogenase E1 component	0	0	0	0	0	0	0	0	0	0	0	0	0	0	0	0	0	0	0	0	0	0	0	0	0	0	0	0	0	0	0	0	0	0	0	0	0	0	0	0	0	0	0	0	0
		K00169	porA	Pyruvate ferredoxin oxidoreductase alpha subunit	2	2	2	3	2	1	1	0	1	2	1	2	1	1	1	1	1	1	1	1	2	1	1	1	1	1	1	1	1	1	2	1	0	0	0	0	0	0	0	1	1	1	1	0	0
		K00170	porB	Pyruvate ferredoxin oxidoreductase beta subunit	2	2	3	2	2	1	1	0	1	2	1	1	1	1	1	1	1	1	1	1	2	1	1	1	1	1	1	1	0	0	1	1	0	1	0	0	0	0	0	1	1	1	0	0	0
		K00171	porD	Pyruvate ferredoxin oxidoreductase delta subunit	1	2	2	3	2	0	0	0	1	0	1	1	1	1	1	1	1	2	1	1	2	1	1	1	1	1	1	1	0	0	1	1	0	0	0	0	0	0	0	0	0	0	0	0	0
		K00172	porG	Pyruvate ferredoxin oxidoreductase gamma subunit	2	2	2	3	2	1	1	0	1	2	1	1	1	1	1	1	1	1	1	1	2	1	1	1	1	1	1	1	0	0	1	1	0	0	0	0	0	0	0	0	0	1	0	0	0
		K00627	DLAT	Pyruvate dehydrogenase E2 component (dihydrolipoamide acetyltransferase)	0	0	0	0	0	1	1	0	0	0	0	0	0	0	0	0	0	0	0	1	0	1	1	1	0	0	0	0	2	1	1	0	1	1	0	0	0	0	2	1	2	2	1	2	3
		K00382	pdhD	Dihydrolipoamide dehydrogenase	1	1	1	1	0	1	2	1	0	0	1	1	0	1	1	0	1	1	1	1	1	1	1	1	0	0	0	0	1	1	1	1	1	1	1	1	0	1	1	2	2	1	0	1	1
		K00174	korA	2-oxoglutarate/2-oxoacid ferredoxin oxidoreductase subunit alpha	1	1	1	1	2	3	3	2	1	1	2	1	1	2	1	0	3	3	2	1	1	1	1	2	2	1	1	1	2	0	1	1	1	3	1	1	1	1	1	7	3	3	1	0	1
		K00175	korB	2-oxoglutarate/2-oxoacid ferredoxin oxidoreductase subunit beta	1	1	1	1	2	3	4	2	1	1	2	2	1	2	1	0	3	3	2	1	1	1	1	2	1	1	1	1	2	0	1	1	1	2	1	1	1	1	1	5	4	3	1	0	1
	pyruvate → lactate	K03778	ldhA	D-lactate dehydrogenase	0	0	0	0	0	0	0	0	0	0	0	0	0	0	0	0	0	0	0	0	0	0	0	0	0	0	0	0	0	0	0	0	0	0	0	0	0	0	0	0	0	0	0	0	0
		K01069	gloB, gloC, HAGH	hydroxyacylglutathione hydrolase	0	1	2	0	1	2	2	2	0	1	3	2	1	1	1	2	2	1	2	1	2	2	2	2	1	1	1	0	2	1	3	1	1	2	1	1	0	1	1	5	3	3	3	2	1
		K22373	larA	lactate racemase	2	1	2	1	0	0	0	0	0	0	0	0	0	0	0	0	0	0	0	2	1	0	0	2	0	1	1	1	1	0	0	2	1	1	1	1	1	1	0	0	0	0	0	0	0
		K00016	ldh	L-lactate dehydrogenase	0	0	0	0	0	0	0	0	0	0	0	0	0	0	0	0	0	0	0	0	0	0	0	0	0	0	0	0	0	0	0	0	0	0	0	0	0	0	0	0	0	0	0	0	0
		K07248	aldA	lactaldehyde dehydrogenase / glycolaldehyde dehydrogenase	0	0	0	0	0	0	0	1	0	0	0	0	0	0	0	0	0	0	0	0	0	0	0	0	0	0	0	0	0	0	0	0	0	0	0	0	0	0	1	1	3	1	0	1	0
		K22211	GLX3	D-lactate dehydratase	0	0	0	0	0	0	0	0	0	0	0	0	0	0	0	0	0	0	0	0	0	0	0	0	0	0	0	0	0	0	0	0	0	0	0	0	0	0	0	0	0	0	0	0	0
		K23257	yvgN	methylglyoxal/glyoxal reductase	0	0	0	0	0	0	0	0	0	0	0	0	0	0	0	0	0	0	0	0	0	0	0	0	0	0	0	0	0	0	0	0	0	0	0	0	0	0	0	0	0	0	0	0	0
		K01759	GLO1, gloA	lactoylglutathione lyase	0	2	1	0	0	2	3	2	0	0	0	0	0	0	0	0	0	0	0	1	1	0	0	0	0	0	0	0	0	0	1	1	1	0	0	0	0	0	6	8	9	8	4	1	7
	pyruvate → acetate	K01069	gloB, gloC, HAGH	hydroxyacylglutathione hydrolase	0	1	2	0	1	2	2	2	0	1	3	2	1	1	1	2	2	1	2	1	2	2	2	2	1	1	1	0	2	1	3	1	1	2	1	1	0	1	1	5	3	3	3	2	1
		K00467		lactate 2-monooxygenase	0	0	0	0	0	0	0	0	0	0	0	0	0	0	0	0	0	0	0	0	0	0	0	0	0	0	0	0	0	0	0	0	0	0	0	0	0	0	0	1	1	0	0	0	0
		K00925	ackA	acetate kinase	0	0	0	0	0	0	0	0	0	0	0	0	0	0	0	0	0	0	0	0	0	0	0	0	0	0	0	0	0	0	0	0	0	0	0	0	0	0	0	0	0	1	0	0	0
		K00156	poxB	pyruvate dehydrogenase (quinone)	0	0	0	0	0	0	0	0	0	0	0	0	0	0	0	0	0	0	0	0	0	0	0	0	0	0	0	0	0	0	0	0	0	0	0	0	0	0	1	2	0	0	0	1	0
		K00158	poxL	pyruvate oxidase	0	0	0	0	0	0	0	0	0	0	0	0	0	0	0	0	0	0	0	0	0	0	0	0	1	0	1	1	0	0	0	0	0	0	0	0	0	0	0	0	0	0	0	0	0
		K01895	acs	acetyl-CoA synthetase	3	2	2	1	1	1	1	2	0	0	1	1	0	0	0	0	0	0	0	1	1	1	1	1	0	0	0	0	1	2	2	1	1	2	1	1	1	1	3	4	3	1	2	1	1
		K04021	eutE	aldehyde dehydrogenase	0	0	0	0	0	0	0	0	0	0	0	0	0	0	0	0	0	0	0	0	0	0	0	0	0	0	0	0	0	0	0	0	0	0	0	0	0	0	0	0	0	0	0	0	0
		K00138	aldB	aldehyde dehydrogenase	0	0	0	0	0	0	0	0	0	0	0	0	0	0	0	0	0	0	0	0	0	0	0	0	0	0	0	0	0	0	0	0	0	0	0	0	0	0	0	0	0	0	0	0	0
		K00128	ALDH	aldehyde dehydrogenase (NAD+)	0	0	0	0	0	0	0	0	0	0	0	0	0	0	0	0	0	0	0	0	0	0	0	0	0	0	0	0	0	0	0	0	0	0	0	0	0	0	0	0	1	0	0	0	0
		K14085	ALDH7A1	aldehyde dehydrogenase family 7 member A1	0	0	0	0	0	0	0	0	0	0	0	0	0	0	0	0	0	0	0	0	0	0	0	0	0	0	0	0	0	0	0	0	0	0	0	0	0	0	0	0	1	1	0	0	0
		K13788	pta	phosphate acetyltransferase	0	0	0	0	0	0	0	0	0	0	0	0	0	0	0	0	0	0	0	0	0	0	0	0	0	0	0	0	0	0	0	0	0	0	0	0	0	0	0	0	0	1	0	0	0
		K01512	acyP	acylphosphatase	1	1	1	1	1	1	1	1	1	0	1	0	1	1	1	0	1	1	1	2	1	1	1	2	1	1	1	0	1	1	0	1	1	1	1	1	1	1	1	2	1	1	1	1	1
The citric acid cycle		K01647	CS	Citrate synthase	0	0	0	0	1	1	0	1	0	2	2	1	1	0	0	0	0	1	0	0	0	0	0	0	0	0	0	0	0	0	0	0	0	0	0	0	0	0	1	2	0	1	0	0	0
		K05942	-	citrate (Re)-synthase	0	1	1	0	0	0	0	0	0	0	0	0	0	0	0	0	0	0	0	0	1	1	1	0	1	1	1	1	0	0	0	1	0	0	0	0	0	0	0	0	0	0	0	0	0
		K01681	acnA	Aconitate hydratase	0	0	0	0	1	1	1	1	1	1	1	1	1	1	1	1	1	1	1	0	0	0	0	0	0	0	0	0	0	1	2	0	0	0	0	0	0	0	1	2	0	1	1	1	1
		K01682	acnB	aconitate hydratase 2 / 2-methylisocitrate dehydratase	0	0	0	0	0	0	0	0	0	0	0	0	0	0	0	0	0	0	0	0	0	0	0	0	0	0	0	0	0	0	0	0	0	0	0	0	0	0	0	0	0	0	0	0	0
		K00031	icd	Isocitrate dehydrogenase	0	0	0	0	0	0	0	0	0	0	0	0	0	1	1	0	1	1	0	0	0	0	0	0	0	0	0	0	0	0	0	0	0	0	0	0	0	0	0	0	0	0	0	0	0
		K00030	IDH3	isocitrate dehydrogenase (NAD+)	1	1	1	1	1	1	0	1	2	2	2	2	2	0	0	0	0	0	1	1	1	1	1	0	1	1	1	0	1	1	1	1	1	1	1	1	1	1	2	1	1	1	1	1	1
		K00164	sucA	2-oxoglutarate dehydrogenase E1 component	0	0	0	0	0	0	0	0	0	0	0	0	0	0	0	0	0	0	0	0	0	0	0	0	0	0	0	0	0	0	0	0	0	0	0	0	0	0	0	0	0	0	0	0	0
		K00658	sucB	2-oxoglutarate dehydrogenase E2 component (dihydrolipoamide succinyltransferase)	0	0	0	0	0	0	0	0	0	0	0	0	0	0	0	0	0	0	0	0	0	0	0	0	0	0	0	0	0	0	0	0	0	0	0	0	0	0	0	0	0	0	0	0	0
		K00382	phdD	Dihydrolipoamide dehydrogenase	1	1	1	1	0	1	2	1	0	0	1	1	0	1	1	0	1	1	1	1	1	1	1	1	0	0	0	0	1	1	1	1	1	1	1	1	0	1	1	2	2	1	0	1	1
		K00174	korA	2-oxoglutarate/2-oxoacid ferredoxin oxidoreductase subunit alpha	1	1	1	1	2	3	3	2	1	1	2	1	1	2	1	0	3	3	2	1	1	1	1	2	2	1	1	1	2	0	1	1	1	3	1	1	1	1	1	7	3	3	1	0	1
		K00175	korB	2-oxoglutarate/2-oxoacid ferredoxin oxidoreductase subunit beta	1	1	1	1	2	3	4	2	1	1	2	2	1	2	1	0	3	3	2	1	1	1	1	2	1	1	1	1	2	0	1	1	1	2	1	1	1	1	1	5	4	3	1	0	1
		K00176	korC	2-oxoglutarate ferredoxin oxidoreductase subunit gamma	1	0	1	1	0	0	0	0	1	1	2	1	0	2	1	0	1	1	0	1	0	0	0	2	0	0	0	0	0	0	0	0	0	0	0	0	0	0	0	0	1	0	0	0	0
		K00177	korD	2-oxoglutarate ferredoxin oxidoreductase subunit delta	0	0	0	0	0	0	0	0	1	1	3	1	1	2	1	0	1	1	0	0	0	0	0	3	0	0	0	0	0	0	1	0	0	0	0	0	0	0	0	2	1	1	0	0	0
		K01902	sucD	Succinyl-CoA synthetase alpha subunit	0	1	0	0	1	1	1	1	1	2	1	0	1	1	1	1	1	1	1	1	1	1	1	2	0	0	0	0	1	0	1	0	0	1	0	0	0	0	0	1	0	1	1	1	1
		K01903	sucC	Succinyl-CoA synthetase beta subunit	0	1	0	0	1	1	1	0	1	1	1	1	1	1	1	1	1	1	1	1	1	1	1	2	0	0	0	0	1	0	1	0	0	1	0	0	0	0	0	1	0	1	1	1	1
		K00239	sdhA	Succinate dehydrogenase flavoprotein subunit	0	1	0	0	1	2	2	1	1	1	1	1	1	1	1	1	2	2	2	1	1	1	1	2	0	0	0	0	1	0	1	1	1	2	1	1	1	1	1	3	1	1	1	1	1
		K00240	sdhB	Succinate dehydrogenase iron-sulfur subunit	0	1	0	0	0	0	0	1	1	1	1	0	2	1	1	1	1	1	0	0	0	1	1	1	0	0	0	0	1	0	0	0	0	0	0	0	0	0	1	2	1	1	0	1	1
		K00241	sdhC	Succinate dehydrogenase cytochrome b subunit	0	1	0	0	1	1	1	0	1	2	1	0	1	1	1	1	1	1	1	1	0	0	0	0	0	0	0	0	0	0	0	1	1	1	0	0	0	0	0	0	1	0	0	0	1
		K00242	sdhD	succinate dehydrogenase / fumarate reductase, membrane anchor subunit	0	0	0	0	1	1	1	0	1	1	1	0	1	1	1	1	1	1	1	1	0	0	0	2	0	0	0	0	0	0	0	1	1	1	0	0	0	0	0	0	0	0	0	0	1
		K00244	frdA	fumarate reductase flavoprotein subunit	0	0	0	0	0	0	0	0	0	0	1	0	0	0	0	0	0	0	0	0	0	0	0	0	0	0	0	0	2	1	2	0	0	0	0	0	0	0	0	2	1	0	0	0	10
		K00245	frdB	fumarate reductase iron-sulfur subunit	0	0	0	0	1	2	2	0	0	0	0	0	1	0	0	0	1	1	2	1	0	0	0	2	0	0	0	0	0	0	1	1	1	1	0	0	0	0	0	0	1	0	1	0	0
		K00247	frdD	fumarate reductase subunit D	0	0	0	0	0	0	0	0	0	0	0	0	0	0	0	0	0	0	0	0	0	0	0	0	0	0	0	0	0	1	0	0	0	0	0	0	0	0	0	0	0	0	0	0	0
		K01677	fumA	Fumarate hydratase subunit alpha	1	2	0	0	0	0	0	0	0	0	0	0	0	0	0	0	0	0	0	0	1	1	1	2	0	0	0	0	0	0	0	0	0	0	0	0	0	0	0	0	0	0	0	0	0
		K01678	fumB	Fumarate hydratase subunit beta	0	0	0	0	1	0	0	0	1	0	1	1	0	0	0	0	0	0	0	0	1	1	1	2	0	0	0	0	0	0	0	0	0	0	0	0	0	0	0	0	0	0	0	0	0
		K01679	fumC	Fumarate hydratase, class II	0	0	0	0	0	0	0	0	0	1	1	0	2	0	0	1	0	1	1	1	1	1	0	0	0	0	0	0	1	0	1	0	1	1	0	0	0	0	0	0	2	0	0	0	1
		K01900	LSC2	succinyl-CoA synthetase beta subunit	0	0	0	0	0	0	0	0	0	0	0	0	0	0	0	0	0	0	0	0	0	0	0	0	0	0	0	0	0	0	0	0	0	0	0	0	0	0	0	0	0	0	0	0	0
		K00024	mdh	Malata dehydrogenase	0	0	1	1	0	1	1	0	1	0	1	1	0	1	1	1	1	1	1	1	1	0	0	1	2	1	1	1	1	1	1	1	1	2	0	1	1	1	1	1	0	1	1	1	1
		K00026	MDH2	malate dehydrogenase	0	0	0	0	0	0	0	0	0	0	0	0	0	0	0	0	0	0	0	0	0	0	0	0	0	0	0	0	0	0	0	0	0	0	0	0	0	0	0	0	0	0	0	0	0
Carbohydrate-degradation		K05349	bglX	Beta-glucosidase	0	0	0	0	0	0	0	0	0	0	0	0	0	0	0	0	0	0	0	0	0	0	0	0	0	0	0	0	0	0	0	0	0	0	0	0	0	0	0	0	1	0	0	0	0
		K05350	bglB	Beta-glucosidase	0	0	1	0	0	0	0	0	0	0	0	0	0	0	0	0	0	0	0	0	0	0	0	0	0	0	0	0	0	0	0	0	0	0	0	0	0	0	0	0	0	0	0	0	0
		K07406	melA	alpha-galactosidase	0	0	1	0	0	0	0	0	0	0	0	0	0	0	0	0	0	0	0	0	0	0	0	0	0	0	0	0	0	0	0	0	0	0	0	0	0	0	0	0	0	0	0	0	0
		K01190	lacZ	Beta-galactosidase	1	0	0	0	0	0	0	0	0	0	0	0	0	0	0	0	0	0	0	0	0	0	0	0	0	0	0	0	0	0	0	0	0	0	0	0	0	0	0	0	0	0	0	0	0
		K12308	bgaB	Beta-galactosidase	0	0	0	0	0	0	0	0	0	0	0	0	0	0	0	0	0	0	0	0	0	0	0	0	0	0	0	0	0	0	0	0	0	0	0	0	0	0	0	0	0	0	0	0	0
		K01208	nplT	cyclomaltodextrinase / maltogenic alpha-amylase / neopullulanase	0	0	0	0	0	0	0	0	0	0	0	0	0	0	0	0	0	0	0	0	1	1	1	0	0	0	0	0	0	0	0	0	0	0	0	0	0	0	1	0	0	0	0	0	0
		K01207	nagZ	Beta-N-acetylhexosaminidase	0	0	0	0	0	0	0	0	0	0	0	0	0	0	0	0	0	0	0	0	0	0	0	0	0	0	0	0	0	0	0	0	0	0	0	0	0	0	0	0	0	0	0	0	0
		K01183	─	Chitinase	0	0	0	0	0	0	0	0	0	0	0	0	0	0	0	0	0	0	0	0	0	0	0	0	0	0	0	0	0	0	0	0	0	0	0	0	0	0	0	0	0	0	0	0	0
		K05989	ramA	Alpha-L-rhamnosidase	0	0	0	0	0	0	0	0	0	0	0	0	0	0	0	0	0	0	0	0	0	0	1	0	0	0	0	0	0	0	0	0	0	0	0	0	0	0	0	0	0	0	0	0	0
		K01178	SGA1	Glucoamylase	0	0	0	0	0	1	2	0	0	2	1	1	0	0	0	1	1	1	1	0	0	0	0	0	0	0	1	1	0	2	0	0	0	0	0	0	0	0	0	2	1	1	1	2	0
Urea metabolism		K01430	ureA	urease gamma subunit	0	0	0	0	0	0	0	0	0	0	0	0	0	0	0	0	0	0	1	0	0	0	0	0	0	0	0	0	0	0	0	0	0	0	0	0	0	0	0	0	0	0	0	0	0
		K01429	ureB	urease beta subunit	0	0	0	0	0	0	0	0	0	0	0	0	0	0	0	0	0	0	1	0	0	0	0	0	0	0	0	0	0	0	0	0	0	0	0	0	0	0	0	0	0	0	0	0	0
		K01428	ureC	urease alpha subunit	0	0	0	0	0	0	0	0	0	0	0	0	0	0	0	0	0	0	0	0	0	0	0	0	0	0	0	0	0	0	0	0	0	0	0	0	0	0	0	0	0	0	0	0	0
		K03190	ureD	urease accessory protein	0	0	0	0	0	0	0	0	0	0	0	0	0	0	0	0	0	0	1	0	0	0	0	0	0	0	0	0	0	0	0	0	0	0	0	0	0	0	0	0	0	0	0	0	0
		K03187	ureE	urease accessory protein	0	0	0	0	0	0	0	0	0	0	0	0	0	0	0	0	0	0	1	0	0	0	0	0	0	0	0	0	0	0	0	0	0	0	0	0	0	0	0	0	0	0	0	0	0
		K03188	ureF	urease accessory protein	0	0	0	0	0	0	0	0	0	0	0	0	0	0	0	0	0	0	1	0	0	0	0	0	0	0	0	0	0	0	0	0	0	0	0	0	0	0	0	0	0	0	0	0	0
		K03189	ureG	urease accessory protein	0	0	0	0	0	0	0	0	0	0	0	0	0	0	0	0	0	0	1	0	0	0	0	0	0	0	0	0	0	0	0	0	0	0	0	0	0	0	0	0	0	0	0	0	0
		K01941		urea carboxylase	0	0	0	0	0	0	0	0	0	0	0	0	0	0	0	0	0	0	0	0	0	0	2	0	0	0	0	0	0	0	0	0	0	0	0	0	0	0	0	0	0	0	2	0	0
		K01457	atzF	allophanate hydrolase	0	0	0	0	0	0	0	0	0	0	0	0	0	0	0	0	0	0	0	0	0	0	0	0	0	0	0	0	0	0	0	0	0	0	0	0	0	0	0	0	0	0	0	0	0
Fermentation	Ethanol fermentation	K00001	adh	alcohol dehydrogenase	0	0	0	0	0	0	0	0	0	0	0	0	0	0	0	0	0	0	0	0	0	0	0	0	0	0	0	0	0	0	0	0	0	0	0	0	0	0	0	0	0	0	0	0	0
		K00138	aldB	aldehyde dehydrogenase	0	0	0	0	0	0	0	0	0	0	0	0	0	0	0	0	0	0	0	0	0	0	0	0	0	0	0	0	0	0	0	0	0	0	0	0	0	0	0	0	0	0	0	0	0
		K14085	ALDH7A1	aldehyde dehydrogenase family 7 member A1	0	0	0	0	0	0	0	0	0	0	0	0	0	0	0	0	0	0	0	0	0	0	0	0	0	0	0	0	0	0	0	0	0	0	0	0	0	0	0	0	1	1	0	0	0
		K00121	frmA	S- (hydroxymethyl) glutathione dehydrogenase / alcohol dehydrogenase	0	0	0	0	0	0	0	0	0	0	0	0	0	0	0	0	0	0	0	0	0	0	0	0	0	0	0	0	0	0	0	0	0	0	0	0	0	0	1	0	0	0	0	0	0
		K12957	ahr	alcohol/geraniol dehydrogenase (NADP+)	0	0	0	0	1	0	0	0	0	0	0	0	0	0	0	0	0	0	0	0	0	0	0	0	0	0	0	0	0	0	0	0	0	0	0	0	0	0	0	0	0	0	0	0	0
		K13979	yahK	alcohol dehydrogenase (NADP+)	0	0	0	0	0	0	0	0	0	0	0	0	0	0	0	0	0	0	0	0	0	0	0	0	0	0	0	0	0	0	0	0	0	0	0	0	0	0	0	0	0	0	0	0	0
		K13953	adhP	alcohol dehydrogenase, propanol-preferring	2	1	2	0	0	0	0	0	1	1	1	1	0	1	1	1	2	2	2	1	1	1	0	1	2	2	2	1	0	0	0	0	1	1	0	0	0	0	4	6	3	3	0	3	5
		K13954	yiaY	alcohol dehydrogenase	2	1	1	0	0	0	0	0	0	0	0	0	0	0	0	0	0	0	0	0	0	1	0	0	0	0	0	0	0	0	0	0	0	0	0	0	0	0	0	0	0	0	0	0	0
		K00114	exaA	alcohol dehydrogenase (cytochrome c)	0	0	0	0	0	0	3	3	0	0	0	0	0	0	0	0	0	0	0	0	0	0	0	0	0	0	0	0	0	10	0	30	29	19	12	11	10	5	0	0	0	0	0	0	0
		K00128	ALDH	aldehyde dehydrogenase (NAD+)	0	0	0	0	0	0	0	0	0	0	0	0	0	0	0	0	0	0	0	0	0	0	0	0	0	0	0	0	0	0	0	0	0	0	0	0	0	0	0	0	1	0	0	0	0
	Acetate fermentation	K01905	acdA	Acetyl-CoA synthetase (ADP-forming) alpha chain	1	2	2	1	0	0	0	0	0	0	0	0	2	0	0	0	0	0	0	0	0	0	0	1	1	1	1	1	0	0	0	0	0	0	0	0	0	0	0	1	0	1	0	0	0
		K01026	pct	propionate CoA-transferase	0	0	0	0	0	0	0	0	0	0	1	1	1	0	3	0	0	0	0	0	0	0	0	0	0	0	0	0	0	0	0	0	0	0	0	0	0	0	1	0	0	0	0	0	0
		K24012	acdAB	acetate---CoA ligase (ADP-forming)	2	1	3	2	2	1	1	0	1	5	2	2	3	2	1	1	3	2	2	0	0	0	0	1	0	0	0	0	1	0	1	0	0	0	0	0	0	0	1	2	3	0	0	0	0
		K01895	acs	acetyl-CoA synthetase	3	2	2	1	1	1	1	2	0	0	1	1	0	0	0	0	0	0	0	1	1	1	1	1	0	0	0	0	1	2	2	1	1	2	1	1	1	1	3	4	3	1	2	1	1
		K22224	acdB	Acetyl-CoA synthetase (ADP-forming) beta chain	1	1	2	1	0	0	0	0	0	1	0	1	1	0	0	0	0	0	0	0	0	0	0	1	1	1	1	1	0	0	0	0	0	1	0	0	0	0	0	0	0	1	0	0	0
Mobility	Flagella	K07325	flaB	archaeal flagellin FlaB	0	0	0	0	0	0	0	0	0	0	0	0	0	0	0	0	0	0	0	1	1	1	2	0	0	0	1	0	0	0	3	1	0	0	0	0	0	0	0	0	0	1	0	0	0
		K07329	flaF	archaeal flagellar protein FlaF	0	0	0	0	0	0	0	0	0	0	1	0	1	0	1	1	0	0	0	1	2	0	1	1	0	2	3	0	0	2	4	4	1	0	0	0	0	0	0	2	1	0	0	0	0
		K07330	flaG	archaeal flagellar protein FlaG	0	0	0	0	0	0	0	0	1	0	1	0	0	1	0	0	0	1	1	1	1	1	2	0	0	0	1	0	0	1	1	1	1	0	0	0	0	0	0	0	0	1	0	0	0
		K07331	flaH	archaeal flagellar protein FlaH	0	0	0	1	0	0	0	0	0	0	0	0	0	0	0	0	0	0	0	1	1	1	2	0	0	0	1	0	0	0	1	1	0	0	0	0	0	0	0	0	0	0	0	0	1
		K07332	flaI	archaeal flagellar protein FlaI	3	4	3	3	2	1	4	2	2	1	2	2	3	1	2	1	0	1	3	2	2	1	2	1	1	1	2	1	0	3	3	3	0	0	0	0	0	0	1	6	5	3	3	2	0
		K07333	flaJ	archaeal flagellar protein FlaJ	1	3	1	3	2	3	3	2	3	2	4	1	4	3	3	0	0	1	3	3	2	1	2	2	1	1	2	1	0	5	4	4	0	0	0	0	0	0	2	8	4	4	5	3	0
		K07991	flaK	archaeal preflagellin peptidase FlaK	1	1	0	0	1	1	1	1	1	0	1	1	1	0	0	0	0	0	1	1	1	1	1	1	1	1	1	1	0	1	1	1	1	1	0	0	0	0	1	3	1	1	0	1	1
	Chemotaxis	K13924	cheBR	two-component system, chemotaxis family, CheB/CheR fusion protein	0	0	0	0	0	0	0	0	0	0	0	0	0	0	0	0	0	0	0	0	0	0	0	0	0	0	0	0	0	0	0	0	0	0	0	0	0	0	0	0	0	0	0	0	0
		K03408	cheW	purine-binding chemotaxis protein CheW	0	0	0	0	0	0	0	0	0	0	0	0	0	0	0	0	0	0	0	0	0	0	0	0	0	0	0	0	0	0	0	0	0	0	0	0	0	0	0	0	1	0	0	0	0
		K03407	cheA	two-component system, chemotaxis family, sensor kinase CheA	0	0	0	0	0	0	0	0	0	0	0	0	0	0	0	0	0	0	0	0	0	0	0	0	0	0	0	0	0	0	0	0	0	0	0	0	0	0	0	0	0	0	0	0	0
		K03412	cheB	two-component system, chemotaxis family, protein-glutamate methylesterase/glutaminase	0	0	0	0	0	0	0	0	0	0	0	0	0	0	0	0	0	0	0	0	0	0	0	0	0	0	0	0	0	0	0	0	0	0	0	0	0	0	0	0	1	0	0	0	0
		K00575	cheR	chemotaxis protein methyltransferase CheR	0	0	0	0	0	0	0	0	0	0	0	0	0	0	0	0	0	0	0	0	0	0	0	0	0	0	0	0	0	0	0	1	0	0	0	0	0	0	0	0	1	0	0	0	0
		K03413	cheY	two-component system, chemotaxis family, chemotaxis protein CheY	0	0	0	1	0	0	0	0	0	0	0	0	0	0	0	0	0	0	0	0	0	0	0	0	0	0	0	0	0	0	0	2	0	0	0	0	0	0	2	0	0	0	0	0	0
		K03410	cheC	chemotaxis protein CheC	0	0	0	0	0	0	0	0	0	0	0	0	0	0	0	0	0	0	0	0	0	0	0	0	0	0	0	0	0	0	0	1	0	0	0	0	0	0	0	0	0	0	0	0	0
		K03411	cheD	chemotaxis protein CheD	0	0	0	0	0	0	0	0	0	0	0	0	0	0	0	0	0	0	0	0	0	0	0	0	0	0	0	0	0	0	0	1	0	0	0	0	0	0	0	0	0	0	0	0	0
		K03415	cheV	two-component system, chemotaxis family, chemotaxis protein CheV	0	0	0	0	0	0	0	0	0	0	0	0	0	0	0	0	0	0	0	0	0	0	0	0	0	0	0	0	0	0	0	0	0	0	0	0	0	0	0	0	0	0	0	0	0
		K03406	mcp	methyl-accepting chemotaxis protein	0	0	0	1	0	0	0	0	0	0	0	0	0	0	0	0	0	0	0	0	0	0	0	0	0	0	0	0	0	0	0	0	0	0	0	0	0	0	0	0	0	0	0	0	0
Oxidative phosphorylation	Complex I	K00330	nuoA	NADH-quinone oxidoreductase subunit A	0	1	1	0	0	0	1	1	0	0	0	0	0	0	0	0	0	0	0	1	1	1	1	0	1	1	1	0	1	1	1	1	1	1	1	1	1	1	0	1	1	1	1	1	0
		K00331	nuoB	NADH-quinone oxidoreductase subunit B	0	0	0	0	1	1	0	1	1	0	0	0	1	1	1	1	1	1	0	1	0	0	0	0	1	1	1	1	1	0	1	1	1	1	1	1	0	1	0	1	1	1	2	0	0
		K00332	nuoC	NADH-quinone oxidoreductase subunit C	0	0	0	0	1	1	1	1	1	1	1	0	1	1	1	1	1	1	1	1	0	0	0	1	1	1	0	0	0	0	1	0	1	2	1	0	0	0	0	1	1	1	0	1	0
		K00333	nuoD	NADH-quinone oxidoreductase subunit D	0	0	0	0	1	1	1	1	1	1	1	0	2	1	1	1	1	1	1	1	0	0	0	1	1	1	1	1	1	0	1	1	1	1	1	1	1	1	0	1	1	1	1	1	0
		K00335	nuoF	NADH-quinone oxidoreductase subunit F	0	0	0	0	0	0	0	0	0	0	0	0	0	0	0	0	0	0	0	0	0	0	0	0	0	0	0	0	0	0	0	0	0	0	0	0	0	0	0	0	0	0	0	0	0
		K00336	nuoG	NADH-quinone oxidoreductase subunit G	0	0	0	0	0	0	0	0	0	0	0	0	0	0	0	0	0	0	0	0	0	0	0	0	0	0	0	0	0	0	0	0	0	0	0	0	0	0	0	0	0	0	0	0	0
		K00337	nuoH	NADH-quinone oxidoreductase subunit H	0	1	1	1	1	1	2	1	1	0	0	0	0	0	0	0	0	0	0	1	2	1	1	0	2	2	2	2	0	0	1	1	1	1	1	1	1	1	0	3	3	1	1	1	0
		K00338	nuoI	NADH-quinone oxidoreductase subunit I	0	1	1	1	0	1	1	1	1	0	1	0	0	1	0	0	1	1	0	1	2	1	1	0	1	1	1	1	1	0	1	1	1	0	1	1	1	1	0	3	3	1	0	0	0
		K00339	nuoJ	NADH-quinone oxidoreductase subunit J	0	1	1	1	1	1	2	1	1	1	1	0	1	1	1	1	1	1	1	0	1	1	0	1	1	2	1	1	0	0	0	0	1	1	1	1	1	1	0	2	3	1	0	1	0
		K00340	nuoK	NADH-quinone oxidoreductase subunit K	0	1	1	1	1	1	2	1	1	0	0	0	0	0	1	1	1	1	0	1	1	1	1	1	1	2	2	2	1	0	1	1	1	2	1	1	1	1	0	2	2	0	1	1	0
		K00341	nuoL	NADH-quinone oxidoreductase subunit L	0	1	1	0	1	1	2	1	1	1	1	0	2	1	1	1	1	1	1	1	1	1	1	2	1	1	1	1	1	1	1	1	1	2	1	1	1	1	0	4	3	1	1	1	0
		K00343	nuoN	NADH-quinone oxidoreductase subunit N	0	0	0	0	0	0	0	0	0	1	1	0	1	1	1	1	1	1	1	0	0	0	0	0	0	0	0	0	0	0	0	0	0	0	0	0	0	0	0	0	0	0	0	0	0
		K00342	nuoM	NADH-quinone oxidoreductase subunit M	0	1	1	0	1	2	1	2	1	0	0	0	0	0	0	0	0	0	0	1	1	1	1	1	1	1	1	1	1	2	1	1	1	1	1	1	1	1	0	1	0	0	2	1	0
	Complex II	K00239	sdhA,frdA	succinate dehydrogenase / fumarate reductase, flavoprotein subunit	0	1	0	0	1	2	2	1	1	1	1	1	1	1	1	1	2	2	2	1	1	1	1	2	0	0	0	0	1	0	1	1	1	2	1	1	1	1	1	3	1	1	1	1	1
		K00240	sdhB,frdB	succinate dehydrogenase / fumarate reductase, iron-sulfur subunit	0	1	0	0	0	0	0	1	1	1	1	0	2	1	1	1	1	1	0	0	0	1	1	1	0	0	0	0	1	0	0	0	0	0	0	0	0	0	1	2	1	1	0	1	1
		K00241	sdhC,frdC	succinate dehydrogenase / fumarate reductase, cytochrome b subunit	0	1	0	0	1	1	1	0	1	2	1	0	1	1	1	1	1	1	1	1	0	0	0	0	0	0	0	0	0	0	0	1	1	1	0	0	0	0	0	0	1	0	0	0	1
		K00242	sdhD,frdD	succinate dehydrogenase / fumarate reductase, membrane anchor subunit	0	0	0	0	1	1	1	0	1	1	1	0	1	1	1	1	1	1	1	1	0	0	0	2	0	0	0	0	0	0	0	1	1	1	0	0	0	0	0	0	0	0	0	0	1
	Cytochrome c reductase	K00411	petA	ubiquinol-cytochrome c reductase iron-sulfur subunit	0	0	0	0	0	0	0	0	0	0	0	0	0	0	0	0	0	0	0	0	0	0	0	0	0	0	0	0	0	0	0	0	0	0	1	0	0	0	0	0	0	0	0	0	0
		K00410	fbcH	ubiquinol-cytochrome c reductase cytochrome b/c1 subunit	0	0	0	0	0	0	0	0	0	0	0	0	0	0	0	0	0	0	0	0	0	0	0	0	0	0	0	0	0	0	0	0	0	0	1	0	0	0	0	0	0	0	0	0	0
		K00412	petB	ubiquinol-cytochrome c reductase cytochrome b subunit	0	0	0	0	1	0	0	0	0	0	0	0	0	0	0	0	0	0	0	1	1	0	0	0	0	0	0	0	1	1	1	1	1	1	1	1	1	1	1	2	1	2	1	0	1
		K03887	petB	menaquinol-cytochrome c reductase cytochrome b subunit	0	0	0	0	0	0	0	0	0	0	0	0	0	0	0	0	0	0	2	0	0	0	0	0	0	0	0	0	0	0	0	0	0	0	0	0	0	0	0	0	0	0	0	0	0
		K03891	qcrB	ubiquinol-cytochrome c reductase cytochrome b subunit	0	0	0	0	0	0	0	0	0	0	0	0	0	0	0	0	0	0	0	0	0	0	0	0	0	0	0	0	0	0	0	0	0	0	0	0	0	0	0	0	1	0	0	0	0
	Cytochrome c oxidase, cbb3-type	K00404	ccoN	cytochrome c oxidase cbb3-type subunit I	0	0	0	0	0	0	0	0	0	0	0	0	0	0	0	0	0	0	0	0	0	0	0	0	0	0	0	0	0	0	0	0	0	0	1	0	0	0	0	0	0	0	0	0	0
		K00406	ccoQ	cytochrome c oxidase cbb3-type subunit IV	0	0	0	0	0	0	0	0	0	0	0	0	0	0	0	0	0	0	0	0	0	0	0	0	0	0	0	0	0	0	0	0	0	0	0	0	0	0	0	0	1	0	0	0	0
	Cytochrome bd complex	K00425	cydA	cytochrome bd ubiquinol oxidase subunit I	0	0	0	0	2	0	0	0	0	0	1	1	0	2	1	0	1	1	1	0	2	3	2	0	0	0	0	0	0	0	0	0	0	0	0	0	0	0	0	2	1	2	0	0	0
		K00426	cydB	cytochrome bd ubiquinol oxidase subunit II	0	0	0	0	0	0	0	0	0	0	0	0	0	1	0	0	1	1	1	0	0	0	0	0	0	0	0	0	0	0	0	0	0	0	0	0	0	0	0	0	0	1	0	0	0
	Cytochrome c oxidase	K02274	coxA	cytochrome c oxidase subunit I	0	0	0	0	2	0	0	0	0	0	0	0	0	0	0	0	0	0	0	1	0	0	0	0	0	0	0	0	0	0	0	0	0	0	1	1	1	1	2	5	5	1	0	0	0
		K02275	coxB	cytochrome c oxidase subunit II	0	0	0	0	2	1	1	1	0	0	0	0	0	0	0	0	0	0	0	3	0	0	0	0	0	0	0	0	1	0	1	1	2	5	1	1	2	1	3	3	5	1	1	1	0
		K02276	coxC	cytochrome c oxidase subunit III	0	0	0	0	0	0	0	0	0	0	0	0	0	0	0	0	0	0	0	0	0	0	0	0	0	0	0	0	0	0	0	0	0	0	0	0	0	0	0	0	0	0	0	0	0
		K02277	coxD	cytochrome c oxidase subunit IV	0	0	0	0	0	1	1	1	0	0	0	0	0	0	0	0	0	0	0	0	0	0	0	0	0	0	0	0	1	0	1	1	1	1	0	0	0	0	0	0	0	0	1	0	1
		K24008	soxC	cytochrome aa3-type oxidase subunit III	0	0	0	0	0	0	1	0	0	0	0	0	0	1	0	0	0	0	0	0	0	0	0	0	0	0	0	0	0	0	0	0	0	0	0	0	0	0	0	0	0	0	0	0	0
	Complex V	K02117	ATPVA,ntpA,atpA	V/A-type H+-transporting ATPase subunit A	0	1	1	1	1	1	1	1	1	1	1	2	2	1	1	1	1	1	1	1	1	1	1	1	1	1	2	0	1	1	1	1	1	0	1	1	1	1	1	1	0	1	2	1	1
		K02118	ATPVB,ntpB,atpB	V/A-type H+-transporting ATPase subunit B	0	0	0	0	1	1	1	1	1	1	1	1	1	1	1	1	1	1	1	1	1	1	1	1	1	1	2	0	1	0	1	1	1	1	1	1	1	1	1	1	1	1	1	1	1
		K02119	ATPVC,ntpC,atpC	V/A-type H+-transporting ATPase subunit C	1	1	1	1	1	2	2	2	1	1	1	1	0	0	0	0	0	0	1	1	1	1	1	1	1	1	2	1	1	1	1	1	1	1	1	1	1	1	1	1	0	1	1	1	1
		K02120	ATPVD,ntpD,atpD	V/A-type H+-transporting ATPase subunit D	0	1	1	1	1	1	1	1	1	1	1	1	1	1	1	1	1	1	1	0	1	1	1	1	1	1	2	0	1	0	1	1	1	1	1	1	1	1	1	1	1	1	1	1	1
		K02121	ATPVE,ntpE,atpE	V/A-type H+-transporting ATPase subunit E	0	1	1	1	1	1	1	1	1	1	1	1	1	1	1	1	1	1	1	1	1	1	1	1	1	1	2	0	1	1	1	1	1	1	1	1	1	1	1	1	0	1	1	1	1
		K02122	ATPVF,ntpF,atpF	V/A-type H+-transporting ATPase subunit F	0	0	1	0	1	1	1	1	1	1	1	1	1	1	1	1	0	0	1	1	1	1	1	1	1	1	2	0	1	1	1	1	1	1	1	1	1	1	1	1	0	1	1	1	1
		K02107	ATPVG,ntpH,atpH	V/A-type H+-transporting ATPase subunit G/H	0	1	1	0	1	1	1	1	1	1	0	1	0	1	0	0	0	0	0	1	1	1	1	1	1	1	2	0	1	1	1	1	1	1	1	1	1	1	1	0	0	1	1	1	1
		K02123	ATPVI,ntpI,atpI	V/A-type H+-transporting ATPase subunit I	1	1	1	1	1	1	1	1	1	1	1	1	1	1	1	1	1	1	1	1	1	1	1	1	1	1	2	1	1	1	2	2	1	3	1	1	1	1	1	3	2	2	1	1	1
		K02124	ATPVK,ntpK,atpK	V/A-type H+-transporting ATPase subunit K	1	1	1	1	1	2	2	2	1	1	1	1	0	1	1	1	1	1	1	1	1	1	1	1	1	1	2	1	1	0	0	1	1	1	1	1	1	1	0	2	0	0	1	1	1
CO oxidation	Aerobic	K03518	coxS	carbon-monoxide dehydrogenase small subunit	1	0	0	0	3	2	3	3	6	4	4	2	11	4	4	4	5	6	5	3	3	2	0	1	0	0	0	0	7	4	4	0	0	0	0	0	0	0	4	5	7	7	2	2	3
		K03519	coxM	carbon-monoxide dehydrogenase medium subunit	1	0	0	0	2	2	2	2	3	2	3	2	6	3	1	1	1	3	2	3	1	0	0	1	0	0	0	0	4	2	3	0	0	0	0	0	0	0	2	5	1	6	3	2	1
		K03520	coxL	carbon-monoxide dehydrogenase large subunit	0	0	0	0	0	6	4	2	2	2	3	1	5	1	1	1	1	1	1	2	2	0	0	1	0	0	0	0	4	3	5	0	0	0	0	0	0	0	7	15	9	9	3	2	4
	Anaerobic	K07321	cooC	CO dehydrogenase maturation factor	0	0	0	0	0	0	0	0	0	0	0	0	0	0	0	0	0	0	0	2	2	2	2	2	2	2	2	2	0	0	0	2	0	0	0	0	0	0	0	0	0	0	0	0	0
		K00196	cooF	carbon-monoxide dehydrogenase iron sulfur subunit	2	2	2	2	0	0	0	0	0	0	0	0	1	0	0	0	0	0	0	0	4	1	1	1	2	2	2	2	0	0	0	3	0	0	0	0	0	0	0	0	0	0	0	0	0
Galactose metabolism		K01785	galM	aldose 1-epimerase	0	0	0	0	0	0	0	0	0	0	0	0	0	0	0	0	0	0	0	0	0	0	0	0	0	0	0	0	0	0	0	0	0	0	0	0	0	0	0	1	0	0	0	0	0
		K00849	galK	galactokinase	0	0	0	1	0	0	0	0	0	0	0	0	0	0	0	0	0	0	0	0	0	0	0	0	0	0	0	0	0	0	0	0	0	0	0	0	0	0	0	0	0	0	0	0	0
		K00965	galT	UDPglucose--hexose-1-phosphate uridylyltransferase	1	2	2	1	1	1	1	0	1	1	1	1	1	1	1	1	1	1	1	2	2	2	2	1	1	1	1	1	1	1	1	1	2	2	2	2	1	2	0	1	1	0	1	1	1
		K00963	UGP2, galU, galF	UTP--glucose-1-phosphate uridylyltransferase	0	0	1	0	0	0	0	0	0	0	0	0	0	0	0	0	0	0	0	0	0	0	0	0	0	0	0	0	0	0	0	0	0	0	0	0	0	0	0	0	0	0	0	0	0
		K01784	galE	UDP-glucose 4-epimerase	3	3	4	2	4	3	2	1	1	6	2	1	0	2	0	0	0	1	4	4	4	1	1	1	3	1	1	1	9	2	5	0	3	0	2	4	2	2	2	11	5	3	3	0	5
		K15778	pmm-pgm	phosphomannomutase / phosphoglucomutase	1	1	1	2	3	3	3	3	1	1	1	1	1	2	2	1	2	2	2	1	1	1	1	2	2	2	2	2	1	1	2	2	2	2	2	2	2	1	2	2	2	2	1	0	2
Amino acid metabolism		K00266	gltD	glutamate synthase (NADPH) small chain	1	2	4	0	1	1	1	1	1	1	1	0	1	0	0	0	1	1	1	0	0	1	1	0	0	0	0	0	0	0	0	1	0	0	0	0	0	0	0	3	2	2	0	1	0
		K00265	gltB	glutamate synthase (NADPH) large chain	0	0	0	0	0	0	0	0	0	0	0	0	0	0	0	0	0	0	0	1	0	0	0	0	0	0	0	0	0	0	0	0	0	0	0	1	0	1	0	1	1	0	0	0	0
		K01915	glnA,GLUL	glutamine synthetase	1	1	1	1	0	0	0	0	0	0	0	0	0	0	0	0	0	0	0	0	0	0	0	1	0	0	0	0	0	0	0	1	0	0	0	0	0	0	0	1	0	0	0	0	1
		K00261	GLUD1_2,gdhA	glutamate dehydrogenase (NAD(P)+)	0	0	0	0	0	0	0	0	0	0	0	0	0	0	0	0	0	0	0	0	0	0	0	2	0	1	0	0	0	0	0	0	0	0	0	0	0	0	0	1	0	0	0	0	0
		K00150	gubB	glutamate dehydrogenase	0	0	0	0	1	1	0	1	1	1	1	1	0	1	1	1	1	1	1	0	1	1	1	0	1	1	1	1	1	1	1	0	1	1	0	1	1	1	1	1	0	0	1	0	1
		K01758	CTH	cystathionine gamma-lyase	0	1	0	0	0	1	1	0	1	1	1	0	0	1	1	0	1	1	1	0	0	0	0	0	0	0	0	0	0	0	0	0	0	0	0	0	0	0	2	3	1	1	1	3	2
		K01760	metC	cysteine-S-conjugate beta-lyase	0	0	0	0	0	0	0	0	0	0	0	0	0	0	0	0	0	0	0	0	0	0	0	0	0	0	0	0	0	0	0	0	0	0	0	0	0	0	0	0	0	0	0	0	0
		K00179	iorA	indolepyruvate ferredoxin oxidoreductase, alpha subunit	0	0	0	0	2	0	0	0	2	1	1	1	1	0	0	0	0	0	0	0	1	0	0	0	2	1	2	2	0	0	0	0	0	0	0	0	0	0	0	0	0	0	0	0	0
		K00180	iorB	indolepyruvate ferredoxin oxidoreductase, beta subunit	0	0	0	0	1	0	0	0	2	1	1	1	0	0	0	0	0	0	0	0	1	0	0	0	2	1	2	2	0	0	0	0	0	0	0	0	0	0	0	0	0	0	0	0	0
		K01011	TST, MPST, sseA	thiosulfate/3-mercaptopyruvate sulfurtransferase	0	0	0	0	0	1	1	1	0	0	0	0	0	0	0	0	0	0	0	2	1	1	0	0	0	0	0	0	3	3	2	1	2	2	1	1	1	1	1	4	3	3	0	2	2
		K07250	gabT	4-aminobutyrate aminotransferase / (S)-3-amino-2-methylpropionate transaminase / 5-aminovalerate transaminase	0	0	0	0	0	0	0	0	0	0	0	0	0	0	0	0	0	0	0	0	0	0	1	1	0	0	0	0	0	0	0	0	0	0	0	0	0	0	1	0	0	0	0	0	0
		K15372	toa	taurine---2-oxoglutarate transaminase	0	0	0	0	1	0	1	1	0	0	0	0	0	0	0	0	0	0	0	0	1	1	0	0	0	0	0	0	0	0	0	0	0	0	0	0	0	0	1	0	1	1	0	2	0
		K00140	mmsA, iolA, ALDH6A1	malonate-semialdehyde dehydrogenase (acetylating) / methylmalonate-semialdehyde dehydrogenase	3	1	0	0	1	0	0	0	0	0	0	0	0	0	0	0	0	0	0	0	0	0	0	0	0	0	0	0	0	0	0	0	0	0	0	0	0	0	1	0	0	1	0	1	1
		K03851	tpa	taurine-pyruvate aminotransferase	0	0	0	0	0	0	0	0	0	0	0	0	0	0	0	0	0	0	0	0	0	0	0	0	0	0	0	0	0	0	0	0	0	0	0	0	0	0	0	0	0	0	0	0	0
		K03852	xsc	sulfoacetaldehyde acetyltransferase	0	0	0	0	0	0	0	0	0	0	0	0	0	0	0	0	0	0	0	0	0	0	0	0	0	0	0	0	0	0	0	0	0	0	0	0	0	0	0	0	0	0	0	0	0
		K03119	tauD	taurine dioxygenase	0	0	0	0	0	0	0	0	0	0	0	0	0	0	0	0	0	0	0	0	0	0	0	0	0	0	0	0	0	0	0	0	0	0	0	0	0	0	0	0	0	0	0	0	0
		K00824	dat	D-alanine transaminase	0	0	0	0	0	0	0	0	0	0	0	0	0	0	0	0	0	0	0	1	0	0	0	0	0	0	0	0	1	0	0	0	0	0	0	0	0	0	2	1	0	1	1	1	1
		K00383	GSR, gor	glutathione reductase (NADPH)	0	0	0	0	0	0	0	0	0	0	0	0	0	0	0	0	0	0	0	0	0	0	0	0	0	0	0	0	0	0	0	0	0	0	0	0	0	0	0	0	0	0	0	0	0
		K13566	NIT2, yafV	omega-amidase	0	0	0	0	0	1	0	0	0	0	0	0	0	0	0	0	0	0	1	0	0	0	0	1	0	0	0	0	0	0	0	0	0	0	0	0	0	0	0	0	0	0	0	0	0
		K23265	purQ	phosphoribosylformylglycinamidine synthase subunit PurQ / glutaminase	0	0	0	0	0	0	0	0	1	1	1	0	1	0	0	0	0	0	0	1	1	1	1	1	1	1	1	1	1	0	0	1	1	1	0	1	1	1	1	2	1	1	2	1	1
		K00823	puuE	4-aminobutyrate aminotransferase	0	0	0	0	1	1	1	1	0	0	1	1	0	2	1	0	1	1	0	0	0	0	1	1	0	0	0	0	0	0	1	0	0	1	0	0	0	0	4	0	6	2	1	3	2
		K00135	gabD	succinate-semialdehyde dehydrogenase / glutarate-semialdehyde dehydrogenase	0	0	0	0	1	0	1	1	0	0	0	0	0	0	0	0	0	0	1	0	0	0	0	0	0	0	0	0	0	0	0	0	0	0	0	0	0	0	1	0	0	1	0	0	1
		K01945	purD	phosphoribisylamine--glycine ligase	0	0	0	0	0	0	0	0	1	0	1	1	1	0	0	0	0	0	0	0	1	1	1	0	0	0	1	1	1	1	0	1	1	1	0	1	1	1	1	2	2	1	0	0	0
		K01953	asnB,ASNS	asparagine synthase (glutamine-hydrolysing)	1	1	1	2	1	1	1	1	1	0	0	0	1	0	0	0	0	0	1	1	1	2	1	1	2	2	2	1	2	2	2	1	2	2	2	2	1	1	4	4	5	2	1	1	2
		K00812	aspB	aspartate aminotransferase	2	2	2	2	0	1	2	1	3	3	3	2	0	1	1	1	1	1	2	5	3	2	1	2	1	1	1	1	1	2	3	0	1	1	0	0	0	0	7	3	3	3	1	2	1
		K01744	aspA	aspartate ammonia-lyase	0	0	0	0	1	1	1	1	0	0	0	0	0	0	0	0	0	0	0	0	0	0	0	0	1	2	1	1	0	0	0	1	0	0	1	2	1	1	0	1	0	1	0	0	0
		K01939	purA,ADS	adenylosuccinate synthase	1	1	1	1	1	1	0	1	1	1	1	0	1	1	1	1	1	0	0	1	1	1	1	1	1	1	1	1	1	1	1	1	1	1	1	1	1	1	1	2	4	1	1	1	2
		K01756	purB,ADSL	adenylosuccinate lyase	1	1	1	2	1	1	0	1	1	1	1	1	0	1	1	1	1	0	0	1	1	1	1	1	1	1	1	1	1	0	0	1	1	2	1	1	1	1	0	3	1	1	1	1	1
		K01940	argG,ASS1	argininosuccinate synthase	2	1	1	1	1	1	1	1	1	1	1	1	1	1	1	1	1	1	1	1	1	1	1	1	1	1	1	1	3	0	0	1	1	1	1	1	1	1	1	1	0	1	1	1	1
		K01755	argH,ASL	argininosuccinate lyase	1	1	1	2	1	1	1	1	1	1	1	1	1	1	1	1	1	1	1	1	1	1	1	1	1	1	1	1	1	0	0	1	1	1	1	1	1	1	1	2	0	1	1	1	1
		K01476	rocF, arg	arginase	0	0	0	0	0	0	0	0	0	0	0	0	0	0	0	0	0	0	0	0	0	0	0	0	0	0	0	0	0	0	0	0	0	0	0	0	0	0	1	0	2	1	2	0	0
		K00259	ald	alanine dehydrogenase	0	0	0	0	0	0	0	0	0	0	0	0	0	0	0	0	0	0	0	0	0	0	0	0	0	0	0	0	0	0	0	0	0	0	0	0	0	0	0	0	0	0	0	0	0
		K14260	alaA	alanine-synthesizing transaminase	0	0	0	0	0	0	0	0	0	0	0	0	0	0	0	0	0	0	0	0	1	1	1	0	0	0	0	0	0	0	0	0	0	0	1	0	0	0	0	0	0	0	0	0	0
		K00830	AGXT	alanine-glyoxylate transaminase / serine-glyoxylate transaminase / serine-pyruvate transaminase	1	2	2	2	2	2	2	2	1	2	2	1	1	3	4	4	3	3	3	2	1	1	1	1	1	2	2	1	2	1	2	2	2	3	1	2	1	2	0	3	5	1	2	1	2
		K19244	ala	alanine dehydrogenase	2	2	1	1	0	0	1	1	3	1	1	2	0	1	1	0	1	1	1	2	2	1	2	3	0	0	0	0	6	4	9	1	2	1	1	1	1	1	4	2	5	4	6	1	1
		K00600	glyA,SHMT	glycine hydroxymethyltransferase	1	1	1	1	0	3	1	1	2	2	2	3	0	1	1	1	1	1	1	2	1	1	1	1	1	1	1	1	1	1	1	1	1	2	1	0	2	0	2	3	2	1	3	1	2
		K00605	gcvT	aminomethyltransferase	1	1	1	1	1	1	1	1	0	0	0	0	0	0	0	0	0	0	0	1	1	1	0	1	0	0	0	0	1	0	1	0	1	2	0	0	0	0	1	2	1	1	1	0	1
		K00281	gcvP	glycine dehydrogenase	0	0	0	0	0	0	0	0	0	0	0	0	0	0	0	0	0	0	0	0	0	0	0	0	0	0	0	0	0	0	0	0	0	0	0	0	0	0	0	0	0	0	0	0	0
		K00282	gcvPA	glycine dehydrogenase subunit 1	2	1	1	1	1	1	0	1	0	0	0	0	0	0	0	0	0	0	0	1	1	2	0	1	0	0	0	0	1	1	0	0	1	0	0	0	0	0	0	0	1	1	1	1	1
		K00283	gcvPB	glycine dehydrogenase subunit 2	1	1	1	1	1	1	1	1	0	0	0	0	0	0	0	0	0	0	0	1	1	1	0	1	0	0	0	0	1	1	0	0	1	1	0	0	0	0	0	1	1	1	1	1	1
		K01255	pepA	leucyl aminopeptidase	0	0	0	0	0	0	0	0	0	0	0	0	0	0	0	0	0	0	0	1	1	1	1	1	1	1	0	0	1	0	1	1	0	0	1	2	0	1	0	0	0	0	0	0	0
		K01652	ilvB	acetolactate synthase I/II/III large subunit	2	1	6	3	1	1	2	5	1	1	1	1	1	2	1	1	1	1	1	2	1	3	1	1	0	1	1	1	3	2	5	2	2	1	1	1	1	1	3	6	9	4	3	4	2
		K00053	ilvC	ketol-acid reductoisomerase	3	2	2	1	0	0	0	1	1	1	1	1	0	1	2	1	1	1	1	1	1	1	1	1	0	1	1	1	2	1	1	1	1	0	1	1	1	1	1	1	1	1	1	1	1
		K00826	ilvE	branched-chain amino acid aminotransferase	1	1	1	0	1	2	1	0	1	2	1	1	1	1	1	0	1	1	0	0	1	1	1	1	1	1	1	1	1	0	1	1	1	1	2	1	0	1	2	2	3	2	0	1	1
		K01653	ilvH	acetolactate synthase I/III small subunit	1	1	1	0	0	0	0	1	1	1	1	1	0	1	1	1	1	1	1	1	1	1	1	1	0	1	1	1	1	0	0	1	1	1	1	1	1	1	0	1	2	1	1	1	1
		K01687	ilvD	dihydroxy-acid dehydratase	1	1	1	1	0	0	2	1	1	2	1	1	1	1	1	1	1	2	1	1	1	2	1	1	0	1	1	1	1	2	0	1	1	1	1	1	1	1	2	2	0	1	2	1	1
		K01754	ilvA,tdcB	threonine dehydratase	0	0	0	0	0	1	1	1	0	0	0	0	0	0	0	0	0	0	0	0	0	0	0	0	0	0	0	0	0	0	0	0	1	0	1	1	0	1	2	4	2	2	2	2	2
Polyamine biosynthesis		K01480	speB	agmatinase	1	1	1	1	1	1	1	1	1	1	1	1	1	1	1	0	1	1	1	1	1	1	1	1	1	1	1	1	1	1	1	1	0	0	1	1	1	1	0	0	0	0	1	0	0
		K10536	aguA	agmatine deiminase	0	0	0	0	0	0	0	0	0	0	0	0	0	0	0	0	0	0	0	0	0	0	0	0	0	0	0	0	0	0	0	0	1	0	0	0	0	0	1	1	2	0	0	1	1
		K12251	aguB	N-carbamoylputrescine amidase	0	0	0	0	0	0	0	1	0	0	0	0	0	0	0	0	0	0	0	0	0	0	0	0	0	0	0	0	0	0	0	0	1	0	0	0	0	0	1	1	2	0	1	1	1
		K00797	speE,SRM	spermidine synthase	0	0	0	0	0	0	0	0	1	1	1	1	0	0	0	0	0	0	0	0	0	0	0	0	0	0	0	0	0	0	0	0	0	0	0	0	0	0	0	0	0	0	0	0	0
Transporters and permeases	Sulfate, thiosulfate and sulfonate transporters	K16331	cysP	sulfate permease	0	0	0	0	0	1	0	0	1	0	0	0	0	1	0	0	0	0	0	1	0	0	0	0	0	0	0	0	0	0	0	0	0	0	0	0	0	0	0	0	0	0	0	0	0
		K03321	TC.SULP	sulfate permease, SulP family	0	0	0	0	1	0	0	0	0	0	0	0	0	0	0	0	0	0	0	0	0	0	0	0	0	0	0	0	0	0	1	2	0	0	0	0	0	0	0	0	0	0	0	0	0
		K15553	ssuA	sulfonate transport system substrate-binding protein	1	0	0	0	0	0	0	0	0	0	0	0	0	0	0	0	0	0	0	0	0	1	0	0	0	0	0	0	0	0	0	0	0	0	0	0	0	0	0	3	2	1	0	0	0
		K15554	ssuC	sulfonate transport system permease protein	0	0	0	0	0	0	1	0	1	0	0	0	0	0	0	0	0	0	0	0	1	2	0	0	0	0	0	0	0	0	2	0	0	0	0	0	0	0	1	4	0	4	0	0	0
	Mineral transporters	K02017	modC	molybdate transport system ATP-binding protein	0	0	0	0	0	0	0	0	0	0	0	0	0	0	0	0	0	0	0	0	0	0	0	0	0	0	0	0	0	0	0	0	0	0	0	0	0	0	0	1	0	0	0	0	0
		K02018	modB	molybdate transport system permease protein	0	0	0	0	0	0	0	0	0	0	0	0	0	0	0	0	0	0	0	0	1	1	1	0	0	0	0	0	0	0	0	0	0	0	0	0	0	0	0	0	0	0	0	0	0
		K02019	modE	molybdate transport system regulatory protein	0	0	0	0	0	0	1	0	0	0	0	0	0	0	0	0	0	0	0	0	0	0	0	0	0	0	0	0	1	0	0	2	0	0	0	0	0	0	1	0	0	0	1	1	2
		K02020	modA	molybdate transport system substrate-binding protein	0	0	0	0	0	0	0	0	0	0	0	0	1	0	0	0	0	0	0	0	2	2	2	0	0	0	0	0	0	0	0	0	0	0	0	0	0	0	0	0	0	0	0	0	0
		K03813	modD	molybdenum transport protein	0	0	0	0	0	0	0	0	1	0	1	0	0	0	0	0	0	0	0	0	0	0	0	0	0	0	0	0	0	0	0	0	0	0	0	0	0	0	0	0	0	0	0	0	0
		K15497	wtpC	molybdate/tungstate transport system ATP-binding protein	0	0	0	0	0	1	1	1	1	0	1	1	0	1	0	0	1	1	1	0	1	1	1	0	0	0	0	0	0	0	0	0	0	0	0	0	0	0	1	1	1	1	0	1	1
		K15496	wtpB	molybdate/tungstate transport system permease protein	0	0	0	0	0	1	1	1	0	1	1	1	0	1	1	1	1	1	1	0	0	0	0	0	0	0	0	0	0	0	0	0	0	0	0	0	0	0	1	2	1	1	0	1	1
		K15495	wtpA	molybdate/tungstate transport system substrate-binding protein	0	0	0	0	0	1	1	1	0	1	1	0	0	1	1	1	1	1	1	0	0	0	0	0	0	0	0	0	0	0	0	0	0	0	0	0	0	0	1	2	2	1	0	1	1
		K06857	tupC,vupC	tungstate transport system ATP-binding protein	1	1	1	0	0	0	0	0	0	0	0	0	1	0	0	0	0	0	0	1	0	1	1	0	1	0	1	0	1	1	1	1	0	0	0	0	0	0	0	0	0	0	0	0	0
		K05773	tupB,vupB	tungstate transport system permease protein	1	1	1	0	0	0	0	0	0	0	0	0	0	0	0	0	0	0	0	1	0	1	1	0	2	0	1	0	0	0	1	1	0	0	0	0	0	0	0	0	0	0	0	0	0
		K05772	tupA,vupA	tungstate transport system substrate-binding protein	1	1	1	0	0	0	0	0	0	0	0	0	0	0	0	0	0	0	0	1	0	1	1	0	1	0	1	0	1	1	1	1	0	0	0	0	0	0	0	0	0	0	0	0	0
		K02011	afuB	iron(III) transport system permease protein	1	0	0	0	1	0	0	0	0	0	0	0	0	1	0	0	0	0	0	0	0	0	0	0	0	0	0	0	6	2	6	1	1	2	1	0	1	0	0	1	2	1	0	0	0
		K02012	afuA	iron(III) transport system substrate-binding protein	1	0	0	0	0	0	0	1	0	0	0	0	0	1	0	0	0	0	0	0	1	0	0	0	0	0	0	0	3	2	9	2	7	5	2	4	4	3	0	1	2	1	0	0	0
		K02010	afuC	iron(III) transport system ATP-binding protein	0	0	0	0	0	0	0	0	0	0	0	0	0	0	0	0	0	0	0	0	0	0	0	0	0	0	0	0	0	0	0	0	0	0	0	0	0	0	0	0	0	0	0	0	0
		K02013	ABC.FEV.A	iron complex transport system ATP-binding protein	0	0	0	0	0	0	0	0	1	1	1	1	0	0	0	0	0	0	0	0	1	1	2	2	1	1	0	1	1	0	0	0	0	1	0	0	0	0	1	0	0	0	0	0	1
		K02014	TC.FEV.OM	iron complex outermembrane recepter protein	0	0	0	0	0	0	0	0	0	0	0	0	0	0	0	0	0	0	0	0	0	0	0	0	0	0	0	0	0	0	0	0	0	0	0	0	0	0	0	0	2	0	0	0	0
		K02015	ABC.FEV.P	iron complex transport system permease protein	0	0	0	0	0	0	0	0	1	1	1	0	0	0	0	0	0	0	0	1	1	2	1	2	1	2	1	2	1	0	0	0	1	1	0	0	0	0	0	0	0	0	0	0	0
		K02016	ABF.FEV.S	iron complex transport system substrate-binding protein	0	0	0	0	0	2	2	1	2	3	2	1	0	1	0	0	1	0	0	3	1	2	1	2	1	1	1	2	1	0	1	0	1	4	0	0	0	0	1	3	2	0	1	1	0
		K23242	mntP	manganese efflux pump family protein	0	0	0	0	0	0	0	0	0	0	0	0	0	0	0	0	0	0	0	0	0	0	0	0	1	0	0	0	0	0	0	0	0	0	0	0	0	0	0	0	0	0	0	0	0
		K09817	znuC	zinc transport system ATP-binding protein	0	0	1	1	0	0	0	0	0	0	0	0	0	0	0	0	0	0	0	1	0	1	1	0	0	0	0	0	0	1	1	1	1	0	1	1	1	0	0	1	1	1	0	0	0
		K09816	znuB	zinc transport system permease protein	1	1	1	1	1	0	0	0	0	0	0	0	0	0	0	0	0	0	0	1	0	1	1	1	0	0	0	0	0	1	1	1	1	0	1	1	1	0	0	1	1	1	0	0	0
		K09815	znuA	zinc transport system substrate-binding protein	0	0	0	0	0	0	0	0	0	0	0	0	0	0	0	0	0	0	0	1	0	1	1	0	0	0	0	0	0	1	1	0	0	0	0	0	0	0	0	0	0	0	0	0	0
		K11710	troB,mntB,znuC	manganese/zinc/iron transport system ATP- binding protein	0	0	0	0	0	0	0	0	0	0	0	0	0	0	0	0	0	0	0	0	0	0	0	0	0	0	0	0	0	0	0	0	0	0	0	0	0	0	0	0	0	0	0	0	0
		K11707	troA,mntA,znuA	manganese/zinc/iron transport system substrate-binding protein	0	0	0	0	0	0	0	0	0	0	0	0	0	0	0	0	0	0	0	0	0	0	0	0	0	0	0	0	0	0	0	0	0	0	0	0	0	0	0	0	0	0	0	0	0
		K11708	troC,mntC,znuB	manganese/zinc/iron transport system permease protein	0	0	0	0	0	0	0	0	0	0	0	0	0	0	0	0	0	0	0	0	0	0	0	0	0	0	0	0	0	0	0	0	0	0	0	0	0	0	0	0	0	0	0	0	0
		K11709	troD,mntD,znuB	manganese/zinc/iron transport system permease protein	0	0	0	0	0	0	0	0	0	0	0	0	0	0	0	0	0	0	0	0	0	0	0	0	0	0	0	0	0	0	0	0	0	0	0	0	0	0	0	0	0	0	0	0	0
		K09819	ABC.MN.P	manganese/iron transport system permease protein	0	0	0	0	0	0	0	0	0	0	0	0	0	0	0	0	0	0	0	0	0	0	0	0	0	0	0	0	0	0	0	0	0	0	0	0	0	0	0	0	0	0	1	0	0
		K09818	ABC.MN.S	manganese/iron transport system substrate-binding protein	0	0	0	0	0	0	0	0	0	0	0	0	0	0	0	0	0	0	0	0	0	0	0	0	0	0	0	0	0	0	0	0	0	0	0	0	0	0	0	0	0	0	1	0	0
		K02006	cbiO	cobalt/nickel transport system ATP-binding protein	3	1	2	1	1	1	2	1	1	0	1	0	1	0	1	0	1	1	1	1	1	2	1	2	1	2	2	0	1	1	1	2	1	1	0	0	0	0	1	1	0	1	1	1	1
		K02007	cbiM	cobalt/nickel transport system permease protein	2	0	0	0	1	0	0	0	0	0	0	0	0	0	0	0	0	0	0	0	0	1	0	1	1	2	2	0	0	0	0	0	0	0	0	0	0	0	0	0	0	0	0	0	0
		K02008	cbiQ	cobalt/nickel transport system permease protein	2	0	0	0	0	0	0	0	0	0	0	0	0	0	0	0	0	0	0	0	0	1	0	1	1	2	2	0	0	0	0	0	0	0	0	0	0	0	0	0	0	0	0	0	0
		K02009	cbiN	cobalt/nickel transport protein	0	0	0	0	0	0	0	0	0	0	0	0	0	0	0	0	0	0	0	0	0	0	0	0	0	1	1	0	0	0	0	0	0	0	0	0	0	0	0	0	0	0	0	0	0
		K02074	ABC.ZM.A	zinc/manganese transport system ATP-binding protein	0	0	0	0	0	0	0	0	1	0	0	0	0	0	0	0	0	0	0	0	0	0	0	0	0	0	0	0	0	0	0	0	0	0	0	0	0	0	1	0	0	0	0	0	1
		K02075	ABC.ZM.P	zinc/manganese transport system permease protein	0	0	0	0	0	0	0	0	0	0	0	0	0	0	0	0	0	0	0	0	0	0	0	0	0	0	0	0	0	0	0	0	0	0	0	0	0	0	0	0	0	0	0	0	1
		K02077	ABC.ZM.S	zinc/manganese transport system substrate-binding protein	1	1	1	0	1	0	0	0	1	0	0	0	0	0	0	0	0	0	0	0	0	0	0	1	0	0	0	0	0	0	0	0	0	0	0	0	0	0	1	0	0	0	0	0	1
		K09696	natB	sodium transport system permease protein	1	1	1	0	1	0	0	0	0	0	0	0	1	0	1	1	0	1	0	0	0	0	0	0	0	0	0	0	0	0	0	0	0	0	1	1	0	1	0	1	0	1	0	0	0
		K09697	natA	sodium transport system ATP-binding protein	0	0	0	0	0	0	0	0	0	0	0	0	0	0	0	0	0	0	0	0	0	0	0	0	0	0	0	0	0	0	0	0	0	0	1	1	0	1	0	0	0	0	0	0	0
		K19341	nosY	Cu-processing system permease protein	0	1	2	1	2	1	3	3	1	1	1	1	1	0	0	0	2	2	2	1	1	1	1	0	0	1	2	1	0	0	1	4	2	1	2	2	1	1	4	6	4	3	0	4	11
		K19340	nosF	Cu-processing system ATP-binding protein	0	0	0	0	0	0	0	0	0	0	0	0	0	0	0	0	0	0	0	0	0	0	0	0	0	0	0	0	0	0	0	0	0	0	0	0	0	0	0	0	0	0	0	0	0
		K10716	kch, trkA, mthK, pch	voltage-gated potassium channel	0	0	0	0	0	0	1	0	1	0	0	0	0	0	0	0	0	0	0	0	0	0	0	0	0	0	0	0	0	0	0	0	0	0	0	0	0	0	1	2	2	2	0	0	0
		K08714	VGSC	voltage-gated sodium channel	0	0	0	0	0	0	0	0	0	0	0	0	0	0	0	0	0	0	0	0	0	0	0	0	0	0	0	0	0	0	0	0	0	0	0	0	0	0	0	0	0	0	0	0	0
		K06213	mgtE	magnesium transporter	0	0	0	0	0	0	0	0	0	0	0	0	0	0	0	0	0	0	0	0	0	0	1	0	0	0	0	0	0	0	0	0	0	0	0	0	0	0	0	0	0	0	0	0	0
		K07244		mgtE-like transporter	1	1	1	1	0	0	0	0	0	0	0	0	0	0	0	0	0	0	0	0	0	0	0	0	0	0	0	0	0	0	0	0	0	0	0	0	0	0	0	0	0	0	0	0	0
		K08364	merP	periplasmic mercuric ion binding protein	0	1	1	0	1	0	1	0	0	0	0	0	0	0	0	0	0	0	0	1	0	0	0	0	1	0	1	1	0	0	1	1	0	1	0	0	0	0	0	1	0	1	0	1	2
		K03284	corA	magnesium transporter	1	1	0	0	1	0	0	1	0	0	0	0	0	0	0	0	0	0	0	1	1	1	1	1	1	0	1	1	1	1	1	1	0	1	1	1	1	1	0	1	4	0	1	0	1
		K16267	zipB	zinc and cadmium transporter	0	0	0	0	0	0	0	0	0	0	0	0	0	0	0	0	0	0	0	0	0	0	0	1	1	1	1	1	1	0	0	1	1	0	0	0	0	0	0	0	0	0	0	0	0
		K07238	TC.ZIP	zinc transporter, ZIP family	0	1	1	0	1	1	1	1	0	0	0	0	1	0	0	0	1	0	1	1	0	1	1	1	0	0	0	0	0	0	1	0	1	1	1	1	1	1	1	4	3	1	1	1	1
		K16264	czcD, zitB	cobalt-zinc-cadmium efflux system protein	0	0	1	0	0	0	0	0	0	0	0	0	0	0	0	0	0	0	0	0	0	0	0	0	1	1	2	1	0	0	0	1	0	0	0	0	0	0	0	2	1	0	0	0	0
		K03893	arsB	arsenical pump membrane protein	0	0	1	0	3	1	1	1	0	1	1	0	0	1	0	0	2	1	2	0	3	2	1	1	2	1	2	1	0	1	0	1	1	2	0	0	0	0	1	1	1	1	1	0	1
		K13283	fieF	ferrous-iron efflux pump FieF	1	1	1	1	1	0	0	1	0	1	1	0	1	1	1	0	1	1	1	0	1	1	1	0	0	0	0	0	0	2	1	4	1	0	0	0	0	0	1	2	2	2	2	1	2
		K07300	chaA	Ca2+:H+ antiporter	0	0	0	0	0	0	0	0	0	0	0	0	0	0	0	0	0	0	0	0	0	0	0	0	0	0	0	0	0	0	0	0	1	1	0	0	0	0	0	0	0	0	0	0	0
		K11745	kefC	glutathione-regulated potassium-efflux system ancillary	0	0	0	0	0	0	0	0	0	0	0	0	0	0	0	0	0	0	0	0	0	0	0	0	0	0	0	0	0	1	1	0	0	0	0	0	0	0	0	0	1	0	0	0	0
		K09820	ABC.MN.A	manganese/iron transport system ATP-binding protein	1	1	0	0	1	0	0	0	0	0	0	0	0	0	0	0	0	0	0	0	0	0	0	0	0	0	0	0	0	0	0	0	0	0	0	0	0	0	0	0	0	0	1	0	0
		K11105	cvrA	potassium/hydrogen antiporter	2	1	2	0	0	0	0	1	0	0	1	1	0	1	2	1	1	1	1	0	0	0	0	0	1	1	1	1	0	0	0	0	0	0	1	1	1	1	0	1	0	1	1	0	0
		K14696	SLC30A9	solute carrier family 30 (zinc transporter), member 9	0	0	0	0	1	1	0	1	1	1	1	1	0	0	0	0	0	0	0	0	0	0	0	0	0	0	0	0	0	0	0	1	0	0	0	0	0	0	0	0	0	0	0	0	0
		K14717	SLC39A11	solute carrier family 39 (zinc transporter), member 11	1	0	0	0	0	0	0	0	0	0	0	0	1	0	0	0	0	0	0	0	0	0	0	0	0	0	0	0	0	0	0	0	0	0	0	0	0	0	0	1	1	0	0	0	0
		K14392	panF	sodium/pantothenate symporter	0	0	0	0	1	0	0	0	0	0	0	0	1	0	0	0	0	0	0	0	0	1	0	3	0	0	0	0	0	0	0	0	0	0	0	0	0	0	0	0	0	0	0	0	0
		K03498	trkH	trk system potassium uptake protein	0	0	0	0	0	0	0	0	0	0	0	0	0	0	0	0	0	0	0	1	0	0	0	1	0	0	0	0	0	0	0	0	1	2	0	0	0	0	0	0	0	0	0	0	0
		K03499	trkA	trk system potassium uptake protein	0	0	0	0	1	0	0	0	2	1	0	0	2	0	1	0	0	0	0	1	0	0	0	1	0	0	0	0	0	0	0	0	0	1	0	0	0	0	0	0	0	0	0	1	0
		K03325	arsB	arsenite transporter	0	1	1	1	2	1	1	0	2	1	1	0	1	0	0	0	1	0	1	0	1	1	1	1	1	0	2	1	0	0	1	1	0	0	0	0	0	0	0	4	3	1	0	1	0
		K05802	kefA	potassium-dependent mechanosensitive channel	0	0	0	0	0	0	0	0	0	0	0	0	0	0	0	0	0	0	0	0	0	0	0	0	0	0	0	0	0	0	0	0	0	0	0	0	0	0	0	0	0	0	1	0	0
		K07240	chrA	chromate transporter	0	0	1	0	0	0	0	0	0	0	0	0	0	0	0	0	0	0	0	0	0	0	0	0	0	0	0	0	0	0	1	0	0	1	0	0	0	0	0	0	0	0	0	0	0
		K07241	hoxN, nixA	nickel/cobalt transporter (NiCoT) family protein	0	0	0	0	0	0	1	0	0	0	0	0	0	0	0	0	0	0	1	0	0	0	0	0	0	0	0	0	0	0	0	0	0	0	0	0	0	0	1	1	0	0	1	0	3
		K03322	mntH	manganese transport protein	0	0	0	0	1	2	2	1	0	2	2	1	0	1	1	0	1	1	1	1	0	0	0	0	0	0	0	0	0	0	0	0	0	0	0	0	0	0	0	4	1	2	1	1	3
		K03325	arsB	arsenite transporter	0	1	1	1	2	1	1	0	2	1	1	0	1	0	0	0	1	0	1	0	1	1	1	1	1	0	2	1	0	0	1	1	0	0	0	0	0	0	0	4	3	1	0	1	0
		K05566	mnhB, mrpB	multicomponent Na+:H+ antiporter subunit B	0	0	0	0	0	0	0	0	0	0	0	0	1	0	0	0	0	0	0	0	0	0	0	1	0	0	0	1	0	0	0	0	0	0	0	0	0	0	0	0	0	0	0	0	0
		K05568	mnhD, mrpD	multicomponent Na+:H+ antiporter subunit D	0	1	1	1	0	0	0	0	0	0	0	0	1	0	0	0	0	0	0	0	0	0	0	1	1	1	1	1	0	0	0	0	0	0	0	0	0	0	0	0	0	0	0	1	0
		K05569	mnhE, mrpE	multicomponent Na+:H+ antiporter subunit E	0	0	0	0	0	0	0	0	0	0	0	0	1	0	0	0	0	0	0	0	0	0	0	1	0	0	0	0	0	0	0	0	0	0	0	0	0	0	0	0	0	0	0	0	0
		K05570	mnhF, mrpF	multicomponent Na+:H+ antiporter subunit F	0	0	0	0	0	0	0	0	0	0	0	0	1	0	0	0	0	0	0	0	0	0	0	1	0	0	0	0	0	0	0	0	0	0	0	0	0	0	0	0	0	0	0	0	0
		K05571	mnhG, mrpG	multicomponent Na+:H+ antiporter subunit G	0	0	0	0	0	0	0	0	0	0	0	0	1	0	0	0	0	0	0	0	0	0	0	1	0	0	0	0	0	0	0	0	0	0	0	0	0	0	0	0	0	0	0	0	0
		K03324	yjbB	phosphate:Na+ symporter	0	0	0	0	0	0	0	0	0	0	0	0	0	0	0	0	0	0	0	0	0	0	0	0	0	0	0	0	0	0	0	0	0	0	0	0	0	0	0	0	0	0	0	0	0
		K22737	mbfA	erythrin-vacuolar iron transport family protein	0	0	0	0	1	0	0	0	0	0	0	0	0	0	0	0	0	0	0	0	0	0	0	0	0	0	0	0	0	0	0	0	0	0	0	0	0	0	0	0	0	0	0	0	0
		K07243	efeU	high-affinity iron transporter	1	0	1	0	1	0	0	0	0	0	0	0	0	0	0	0	0	0	0	1	1	1	0	0	0	0	0	0	0	0	0	1	0	0	1	0	0	0	0	0	0	0	1	0	0
		K08970	rcnA	nickel/cobalt transporter (NicO) family protein	0	0	0	0	0	1	2	1	0	0	0	0	0	1	0	1	2	2	1	1	0	0	0	1	0	1	1	0	0	0	1	2	1	1	1	1	1	1	0	4	2	0	1	2	1
		K01551	arsA	arsenite/tail-anchored protein-transporting ATPase	0	0	0	0	0	1	0	0	0	0	0	0	0	0	0	0	0	0	0	1	0	0	1	1	2	2	2	2	0	0	0	1	0	1	0	0	0	0	0	1	0	1	0	0	0
		K15727	czcB	membrane fusion protein, cobalt-zinc-cadmium efflux	0	0	0	0	0	0	0	0	0	0	0	0	0	0	0	0	0	0	0	0	0	0	0	0	0	0	0	0	0	0	0	0	0	0	0	0	0	0	0	0	0	0	0	0	0
		K04758	feoA	ferrous iron transport protein A	0	1	1	0	0	0	0	0	3	0	0	0	1	0	0	0	0	0	0	0	1	0	0	1	2	2	2	0	0	0	0	0	0	0	0	0	0	0	0	0	0	0	0	0	0
		K04759	feoB	ferrous iron transport protein B	1	1	2	0	1	0	0	0	2	1	1	1	1	0	1	0	0	0	0	1	1	1	1	1	2	2	2	1	0	0	0	1	0	0	0	0	0	0	0	0	0	0	0	0	0
		K06189	corC	magnesium and cobalt transporter	0	0	0	0	0	0	0	0	0	0	0	0	0	0	0	0	0	0	0	0	0	0	0	0	0	0	0	0	0	0	0	0	0	0	0	0	0	0	0	0	0	0	0	0	0
		K07507	mgtC	putative Mg2+ transporter-C (MgtC) family protein	0	0	1	0	0	0	0	0	0	0	0	0	0	0	0	0	0	0	0	0	0	0	0	0	0	0	0	0	0	0	0	0	0	0	0	0	0	0	0	0	0	0	0	0	0
		K15987	hppA	K(+)-stimulated pyrophosphate-energized sodium pump	1	1	1	1	1	1	1	1	1	2	1	0	2	1	1	0	1	1	1	1	1	1	1	1	1	1	1	1	1	0	0	0	1	1	0	1	1	1	1	2	2	1	1	1	1
		K14166	ycnJ	copper transport protein	0	0	0	0	0	0	0	0	0	0	0	0	0	0	0	0	0	0	0	0	0	0	0	0	0	0	0	0	0	0	0	0	1	0	0	0	0	0	0	1	2	0	0	0	0
		K07156	copC	copper resistance protein C	0	0	0	0	0	0	0	0	0	0	0	0	0	0	0	0	0	0	0	0	0	0	0	0	0	0	0	0	0	0	0	0	0	0	0	0	0	0	0	0	0	0	0	0	0
		K07245	copD	copper resistance protein D	0	0	0	0	0	1	1	1	1	1	1	0	0	0	0	0	0	0	0	0	0	0	0	0	0	0	0	0	1	1	1	0	1	0	0	0	0	0	0	1	2	1	1	0	0
		K02010	fucP	iron(III) transport system ATP-binding protein	0	0	0	0	0	0	0	0	0	0	0	0	0	0	0	0	0	0	0	0	0	0	0	0	0	0	0	0	0	0	0	0	0	0	0	0	0	0	0	0	0	0	0	0	0
		K01534	zntA	Cd2+/Zn2+-exporting ATPase	0	1	0	0	0	0	0	0	0	0	0	0	0	0	0	0	0	0	0	1	0	0	0	0	0	0	0	0	0	0	1	0	0	0	0	0	0	0	0	3	1	1	0	0	0
		K02013	fhuC	iron complex transport system ATP-binding protein	0	0	0	0	0	0	0	0	1	1	1	1	0	0	0	0	0	0	0	0	1	1	2	2	1	1	0	1	1	0	0	0	0	1	0	0	0	0	1	0	0	0	0	0	1
		K02015	fhuB	iron complex transport system permease protein	0	0	0	0	0	0	0	0	1	1	1	0	0	0	0	0	0	0	0	1	1	2	1	2	1	2	1	2	1	0	0	0	1	1	0	0	0	0	0	0	0	0	0	0	0
		K02016	fhuD	iron complex transport system substrate-binding protein	0	0	0	0	0	2	2	1	2	3	2	1	0	1	0	0	1	0	0	3	1	2	1	2	1	1	1	2	1	0	1	0	1	4	0	0	0	0	1	3	2	0	1	1	0
		K01531	mgtA, mgtB	P-type Mg2+ transporter	1	1	1	1	0	0	0	0	0	0	0	0	0	0	0	0	0	0	0	0	0	0	0	1	0	0	0	0	0	0	0	0	0	0	0	0	0	0	0	0	2	1	0	0	0
		K01533	copB	P-type Cu2+ transporter	0	0	0	0	0	0	0	0	0	0	0	0	0	1	0	0	1	1	1	0	0	0	0	0	0	1	0	0	0	0	0	0	0	0	0	0	0	0	0	1	0	0	0	0	0
		K01537	ATP2C	P-type Ca2+ transporter type 2C	0	0	0	0	1	0	0	0	1	0	0	0	0	0	0	0	0	0	0	0	0	0	0	0	2	1	1	0	0	0	0	1	1	1	0	0	0	0	0	1	3	4	0	0	0
		K17686	copA	P-type Cu+ transporter	2	2	1	0	1	1	1	2	0	0	0	0	1	0	0	0	0	1	1	1	1	2	2	1	1	0	1	1	1	0	3	1	1	2	0	0	0	0	1	1	2	1	1	1	2
		K22736	VIT	vacuolar iron transporter family protein	0	0	1	0	1	1	1	1	0	0	0	0	0	0	1	0	1	0	1	0	0	0	0	1	0	2	1	1	0	1	2	2	1	1	0	0	0	0	1	2	2	1	0	2	2
		K03307	TC.SSS	solute:Na+ symporter, SSS family	0	0	0	0	0	1	0	1	2	0	1	0	0	1	0	1	0	0	0	1	0	0	1	1	1	0	1	1	1	0	0	0	0	0	0	0	0	0	0	2	1	1	0	0	0
		K01546	kdpA	potassium-transporting ATPase potassium-binding subunit	0	0	0	0	0	0	1	0	0	1	1	1	0	1	1	0	1	1	0	0	0	0	0	0	0	0	0	0	0	1	0	1	1	0	0	0	0	0	0	2	3	2	0	1	1
		K01547	kdpB	potassium-transporting ATPase ATP-binding subunit	0	0	0	0	0	0	2	0	0	1	1	2	0	1	1	1	1	1	0	0	0	0	0	0	0	0	0	0	0	1	0	1	1	0	0	0	0	0	1	2	3	1	0	1	1
		K01548	kdpC	potassium-transporting ATPase KdpC subunit	0	0	0	0	0	0	1	0	0	1	1	1	0	0	0	1	0	1	0	0	0	0	0	0	0	0	0	0	0	1	0	1	1	0	0	0	0	0	1	3	1	1	0	1	1
		K02031	ABC.PE.A	peptide/nickel transport system ATP-binding protein	3	2	0	1	1	0	1	0	1	1	1	1	0	0	0	1	0	0	0	1	2	0	0	1	0	0	0	0	3	0	1	1	1	0	0	0	0	0	1	2	3	2	2	1	1
		K02032	ABC.PE.A1	peptide/nickel transport system ATP-binding protein	8	7	4	2	3	2	1	0	0	1	1	1	0	1	1	1	0	1	1	4	3	1	1	1	0	0	1	1	2	0	2	1	1	1	1	1	1	0	7	3	9	7	2	2	3
		K02033	ABC.PE.P	peptide/nickel transport system permease protein	3	5	3	1	1	1	2	1	1	1	1	1	1	1	1	1	0	1	0	3	5	1	1	1	0	0	1	1	3	0	2	2	1	1	1	1	1	0	4	2	6	2	2	3	2
		K02034	ABC.PE.P1	peptide/nickel transport system permease protein	6	7	4	4	3	2	2	0	1	1	1	1	0	1	1	1	0	1	1	4	5	1	1	1	0	0	1	1	4	0	2	2	1	1	1	1	1	0	7	4	7	5	3	3	3
		K02035	ABC.PE.S	peptide/nickel transport system substrate-binding protein	5	8	2	0	3	1	1	0	0	0	0	0	1	1	0	0	0	1	1	2	1	0	0	1	0	0	1	1	1	0	2	1	1	0	1	1	0	1	42	16	8	7	1	3	6
	Phosphate transporters	K03306	TC.PIT	inorganic phosphate transporter, PiT family	0	0	0	0	2	0	1	1	1	0	0	0	0	0	1	1	1	1	1	0	0	0	0	1	1	1	1	1	0	0	1	1	1	1	0	0	0	0	1	2	2	1	1	1	3
		K02036	pstB	phosphate transport system ATP-binding protein	1	2	1	1	1	0	1	0	0	3	0	0	1	0	1	0	0	0	0	1	1	1	1	0	1	1	1	1	0	1	0	2	0	0	0	0	0	0	0	1	2	1	0	1	1
		K02037	pstC	phosphate transport system permease protein	1	0	2	1	1	0	0	0	0	1	0	0	3	0	2	0	0	0	0	1	1	1	1	0	1	2	1	1	0	1	0	2	0	0	0	0	0	0	1	1	2	1	0	1	1
		K02038	pstA	phosphate transport system permease protein	1	0	1	1	1	0	1	0	0	1	0	0	1	0	1	0	0	0	0	1	1	1	1	0	1	1	1	1	0	1	0	2	0	0	0	0	0	0	0	1	2	1	0	1	1
		K02039	phoU	phosphate transport system protein	1	1	1	1	1	0	1	0	1	1	0	0	1	0	0	0	0	0	0	1	1	1	1	0	2	2	1	1	0	1	0	1	0	0	0	0	0	0	2	2	3	2	1	1	1
		K02040	pstS	phosphate transport system substrate-binding protein	0	0	0	0	1	0	0	0	0	1	0	0	0	0	0	0	0	0	0	1	0	0	0	0	0	0	0	0	0	0	0	1	0	0	0	0	0	0	0	1	1	1	0	1	0
		K02041	phnC	phosphonate transport system ATP-binding protein	0	0	0	0	0	0	0	0	0	0	0	0	0	0	0	0	0	0	0	0	0	0	0	0	0	0	0	0	0	0	0	0	1	1	0	0	0	0	0	0	0	0	0	0	0
		K02042	phnE	phosphonate transport system permease protein	0	0	0	0	0	0	0	0	0	0	0	0	0	0	0	0	0	0	0	0	0	0	0	0	0	0	0	0	0	0	0	0	1	1	0	0	0	0	0	0	0	0	0	0	0
		K02044	phnD	phosphonate transport system substrate-binding protein	0	0	0	0	0	0	0	0	0	0	0	0	0	0	0	0	0	0	0	0	0	0	1	0	0	0	0	0	0	0	0	1	1	1	0	0	0	0	0	0	0	0	0	0	1
		K08176	PHO84	MFS transporter, PHS family, inorganic phosphate transporter	0	0	0	0	0	1	0	1	0	1	2	3	0	1	1	1	1	0	2	0	0	0	0	0	0	0	0	0	0	0	0	0	0	0	0	0	0	0	0	1	0	1	0	0	0
	Amino acid, peptidase, protein transporters	K11072	potA	spermidine/putrescine transport system ATP-binding protein	1	1	1	0	0	0	0	0	0	0	0	0	0	0	0	0	0	0	0	0	0	0	0	0	0	0	0	0	0	1	0	0	0	0	0	0	0	0	0	0	1	0	0	0	0
		K11070	potC	spermidine/putrescine transport system permease protein	1	1	1	0	0	0	0	0	0	0	0	0	0	0	0	0	0	0	0	0	0	0	0	0	0	0	0	0	0	0	0	0	0	0	0	0	0	0	0	0	0	0	0	0	0
		K11071	potB	spermidine/putrescine transport system permease protein	0	1	3	0	0	0	0	0	0	0	0	0	0	0	0	0	0	0	0	0	0	0	0	0	0	0	0	0	0	0	0	0	0	0	0	0	0	0	0	0	0	0	0	0	0
		K11069	potD	spermidine/putrescine transport system substrate-binding protein	1	1	1	0	0	0	0	0	0	0	0	0	0	0	0	0	0	0	0	0	0	0	0	0	0	0	0	0	0	0	0	0	0	0	0	0	0	0	0	0	0	0	0	0	0
		K11073	potF	putrescine transport system substrate-binding protein	0	0	0	0	0	0	0	0	0	0	0	0	0	0	0	0	0	0	0	0	0	0	0	0	0	0	0	0	0	0	0	0	0	0	0	0	0	0	0	0	0	0	0	0	0
		K11074	potI	putrescine transport system permease protein	0	0	0	0	0	0	0	0	0	0	0	0	0	0	0	0	0	0	0	0	0	0	0	0	0	0	0	0	0	0	0	0	0	0	0	0	0	0	0	0	0	0	0	0	0
		K11075	potH	putrescine transport system permease protein	0	0	0	0	0	0	0	0	0	0	0	0	0	0	0	0	0	0	0	0	0	0	0	0	0	0	0	0	0	0	0	0	0	0	0	0	0	0	0	0	0	0	0	0	0
		K11076	potG	putrescine transport system ATP-binding protein	0	0	0	0	0	0	0	0	0	0	0	0	0	0	0	0	0	0	0	0	0	0	0	0	0	0	0	0	0	0	0	0	0	0	0	0	0	0	0	0	0	0	0	0	0
		K02052	ABC.SP.A	putative spermidine/putrescine transport system ATP-binding protein	0	2	3	0	2	0	1	1	0	0	0	0	0	1	0	0	1	1	0	0	0	0	0	1	0	0	0	0	2	2	2	1	1	1	1	1	1	1	1	1	3	1	0	0	0
		K02053	ABC.SP.P	putative spermidine/putrescine transport system permease protein	0	1	2	1	0	0	0	0	0	0	0	0	0	0	0	0	0	0	0	0	0	0	0	1	0	0	0	0	0	0	0	0	0	0	0	0	0	0	0	0	1	0	0	0	0
		K02054	ABC.SP.P1	putative spermidine/putrescine transport system permease protein	0	0	1	1	0	0	0	0	0	0	0	0	0	0	0	0	0	0	0	0	0	0	0	1	0	0	0	0	0	0	0	0	0	0	0	0	0	0	0	0	1	0	0	0	0
		K02055	ABC.SP.S	putative spermidine/putrescine transport system substrate-binding protein	0	0	1	1	0	0	0	0	0	0	0	0	0	0	0	0	0	0	0	0	0	0	0	1	0	0	0	0	0	0	0	0	0	0	0	0	1	0	0	0	1	0	0	0	0
		K02000	proV	glycine betaine/proline transport system ATP-binding protein	0	0	0	0	0	0	0	0	0	0	0	0	0	0	0	0	0	0	0	0	0	0	0	0	0	0	0	0	0	0	0	0	0	0	0	0	0	0	0	0	0	0	0	0	0
		K02001	proW	glycine betaine/proline transport system permease protein	0	0	0	0	0	0	0	0	0	0	0	0	0	0	0	0	0	0	0	0	0	0	0	0	0	0	0	0	0	0	0	0	0	0	0	0	0	0	0	0	0	0	0	0	0
		K02002	proX	glycine betaine/proline transport system substrate-binding protein	0	0	0	0	0	0	0	0	0	0	0	0	0	0	0	0	0	0	0	0	0	0	0	0	0	0	0	0	0	0	0	0	0	0	0	0	0	0	0	0	0	0	0	0	0
		K09969	aapJ	general L-amino acid transport system substrate-binding protein	0	0	0	0	0	0	0	0	0	0	0	0	0	0	0	0	0	0	0	0	0	0	0	0	0	0	0	0	0	0	0	0	0	0	0	0	0	0	0	0	0	0	0	0	0
		K09971	aapM	general L-amino acid transport system permease protein	0	0	0	0	0	0	0	0	0	0	0	0	0	0	0	0	0	0	0	0	0	0	0	0	0	0	0	0	0	0	0	0	0	0	0	0	0	0	0	0	0	0	0	0	0
		K09972	aapP	general L-amino acid transport system ATP-binding protein	0	0	0	0	0	0	0	0	0	0	0	0	0	0	0	0	0	0	0	0	0	0	0	0	0	0	0	0	0	0	0	0	0	0	0	0	0	0	0	0	0	0	0	0	0
		K01995	livG	branched-chain amino acid transport system ATP-binding protein	2	3	2	1	1	1	1	2	6	3	2	1	4	0	0	0	1	0	1	2	8	5	5	4	1	1	1	1	1	1	0	0	1	0	0	0	0	0	1	6	8	7	1	0	1
		K01996	livF	branched-chain amino acid transport system ATP-binding protein	2	3	2	2	1	1	1	2	7	4	2	2	5	0	0	0	1	0	1	2	8	5	5	4	1	1	1	1	1	1	0	0	1	0	1	1	1	1	1	8	7	8	1	0	1
		K01997	livH	branched-chain amino acid transport system permease protein	1	4	1	1	0	1	1	2	4	2	2	2	3	0	0	0	1	0	1	2	6	5	4	3	1	1	1	1	0	1	0	0	1	0	0	0	0	0	0	4	7	6	3	0	1
		K01998	livM	branched-chain amino acid transport system permease protein	2	4	2	2	1	1	1	2	6	3	2	2	4	0	0	0	1	0	1	2	8	5	4	5	1	1	1	1	0	1	0	0	1	0	1	1	1	1	1	7	7	7	2	0	1
		K01999	livK	branched-chain amino acid transport system substrate-binding protein	1	4	2	2	0	1	1	2	8	8	4	3	3	0	0	0	1	0	1	2	7	6	8	3	1	1	1	1	0	0	0	0	2	1	0	1	0	0	1	8	8	7	2	0	0
		K11956	natD	neutral amino acid transport system permease protein	0	0	1	1	1	0	0	0	2	0	0	0	0	0	0	0	0	0	0	0	2	0	0	1	0	0	0	0	0	0	0	0	0	0	1	1	1	1	1	2	2	1	0	0	0
		K11954	natB	neutral amino acid transport system substrate-binding protein	0	0	0	0	1	0	0	0	2	0	0	0	0	0	0	0	0	0	0	0	1	0	0	1	0	0	0	0	1	1	0	0	0	0	1	1	1	1	0	0	1	0	0	0	1
		K11955	natC	neutral amino acid transport system permease protein	0	0	0	0	0	0	0	0	0	0	0	0	0	0	0	0	0	0	0	0	0	0	0	0	0	0	0	0	0	0	0	0	0	0	0	0	0	0	0	0	0	0	0	0	0
		K11957	natA	neutral amino acid transport system ATP-binding protein	0	0	0	1	0	0	0	0	0	0	0	0	0	0	0	0	0	0	0	0	0	0	0	0	0	0	0	0	0	0	0	0	0	0	1	1	1	1	0	1	0	0	0	0	0
		K11958	natE	neutral amino acid transport system ATP-binding protein	0	0	1	0	0	0	0	0	0	0	0	0	0	0	0	0	0	0	0	0	1	0	0	0	0	0	0	0	0	0	0	0	0	0	0	0	0	0	0	0	1	0	0	0	0
		K02028	ABC.PA.A	polar amino acid transport system ATP-binding protein	1	0	0	0	1	0	0	0	0	0	0	0	0	0	0	0	0	0	0	0	0	0	0	0	0	0	0	0	0	0	0	0	0	0	0	0	0	0	0	0	0	0	0	0	0
		K02029	ABC.PA.P	polar amino acid transport system permease protein	1	0	0	0	2	0	0	0	0	0	0	0	0	0	0	0	0	0	0	0	0	0	0	0	0	0	0	0	0	0	0	0	0	0	0	0	0	0	0	0	0	0	0	0	0
		K16202	dppD	dipeptide transport system ATP-binding protein	0	0	0	0	0	0	0	0	0	0	0	0	0	0	0	0	0	0	0	0	0	0	0	0	0	0	0	0	0	0	0	0	0	0	0	0	0	0	0	0	0	0	0	0	0
		K10823	oppF	oligopeptide transport system ATP-binding protein	0	0	0	1	0	0	0	0	0	0	0	0	0	0	0	0	0	0	0	0	2	0	0	0	0	0	0	0	0	1	0	0	0	0	0	0	0	0	0	0	0	0	0	0	0
		K15583	oppD	oligopeptide transport system ATP-binding protein	4	5	4	3	2	2	0	0	0	0	0	0	0	1	1	0	0	1	1	2	3	1	1	0	0	0	1	1	0	0	1	0	0	1	0	0	0	0	6	1	6	4	1	1	2
		K15581	oppB	oligopeptide transport system permease protein	0	0	0	0	0	0	0	0	0	0	0	0	0	0	0	0	0	0	0	0	0	0	0	0	0	0	0	0	0	0	0	0	0	0	0	0	0	0	0	1	1	0	0	0	0
		K12369	dppB	dipeptide transport system permease protein	3	4	1	3	2	1	0	0	0	0	0	0	0	0	0	0	0	0	1	1	0	0	0	0	0	0	0	0	0	0	0	0	0	0	0	0	0	0	2	2	1	2	1	0	1
		K02031	ABC.PE.A	peptide/nickel transport system ATP-binding protein	3	2	0	1	1	0	1	0	1	1	1	1	0	0	0	1	0	0	0	1	2	0	0	1	0	0	0	0	3	0	1	1	1	0	0	0	0	0	1	2	3	2	2	1	1
		K02032	ABC.PE.A1	peptide/nickel transport system ATP-binding protein	8	7	4	2	3	2	1	0	0	1	1	1	0	1	1	1	0	1	1	4	3	1	1	1	0	0	1	1	2	0	2	1	1	1	1	1	1	0	7	3	9	7	2	2	3
		K02033	ABC.PE.P	peptide/nickel transport system permease protein	3	5	3	1	1	1	2	1	1	1	1	1	1	1	1	1	0	1	0	3	5	1	1	1	0	0	1	1	3	0	2	2	1	1	1	1	1	0	4	2	6	2	2	3	2
		K02034	ABC.PE.P1	peptide/nickel transport system permease protein	6	7	4	4	3	2	2	0	1	1	1	1	0	1	1	1	0	1	1	4	5	1	1	1	0	0	1	1	4	0	2	2	1	1	1	1	1	0	7	4	7	5	3	3	3
		K02035	ABC.PE.S	peptide/nickel transport system substrate-binding protein	5	8	2	0	3	1	1	0	0	0	0	0	1	1	0	0	0	1	1	2	1	0	0	1	0	0	1	1	1	0	2	1	1	0	1	1	0	1	42	16	8	7	1	3	6
		K20265	gadC	glutamate:GABA antiporter	0	0	0	0	0	0	1	0	0	0	0	0	0	0	0	0	0	0	0	0	0	0	0	0	0	0	0	0	0	0	0	0	0	0	0	0	0	0	0	0	0	0	0	0	0
		K16263	yieH	amino acid efflux transporter	0	0	0	0	0	0	1	0	0	0	0	0	0	0	0	0	0	0	0	0	0	0	0	0	0	0	0	0	0	0	0	0	0	0	0	0	0	0	1	1	2	0	0	0	0
		K15268	eamA	O-acetylserine/cysteine efflux transporter	1	1	1	0	1	1	2	0	0	5	1	0	0	1	2	0	0	2	0	0	0	0	0	0	0	0	0	0	0	0	0	0	1	0	0	0	0	0	2	2	0	1	1	0	2
		K02168	bet	choline/glycine/proline betaine transport protein	0	0	0	0	0	0	0	0	0	0	0	0	0	0	0	0	0	0	0	0	0	0	0	0	0	0	0	0	0	0	0	0	0	0	0	0	0	0	0	0	0	0	0	0	0
		K10974	codB	cytosine permease	1	0	0	0	1	2	2	0	1	0	0	0	0	0	0	0	0	0	0	0	0	1	0	0	0	0	0	0	0	0	0	0	0	0	0	0	0	0	0	0	0	0	0	0	0
		K06895	lysE, argO	L-lysine exporter family protein LysE/ArgO	0	0	0	0	1	1	0	0	0	0	0	0	1	0	0	0	0	0	0	0	0	0	0	0	0	0	0	0	0	0	0	0	0	0	0	0	0	0	0	0	0	1	0	0	0
		K05834	rhtB	homoserine/homoserine lactone efflux protein	0	0	0	0	0	0	0	0	0	0	0	0	0	0	0	0	0	0	0	0	0	0	0	0	0	0	0	0	0	0	0	0	0	0	0	0	0	0	0	0	0	0	0	1	0
		K07342	secE	protein transport protein SEC61 subunit gamma and related proteins	1	0	1	1	0	0	0	0	1	0	0	0	0	0	0	0	0	0	0	1	1	1	1	1	1	1	0	0	0	1	1	1	1	1	1	0	1	1	0	0	0	0	1	1	1
		K10956	SEC61A	protein transport protein SEC61 subunit alpha	1	1	1	1	1	1	1	1	1	1	1	1	1	1	1	1	1	1	1	1	1	1	1	1	1	1	1	1	1	1	1	1	1	1	1	1	1	1	1	2	1	1	1	1	1
		K11102	gltP	proton glutamate symport protein	0	0	0	0	0	0	0	0	0	0	0	0	0	0	0	0	0	0	0	0	0	0	0	1	0	0	0	0	0	0	0	0	0	0	0	0	0	0	0	0	0	0	0	0	0
		K13889	gsiB	glutathione transport system substrate-binding protein	1	2	2	2	0	0	0	0	0	0	0	0	0	0	0	0	0	0	0	0	3	0	0	0	0	0	0	0	0	0	0	0	0	0	0	0	0	0	0	0	1	0	0	0	0
		K03305	TC.POT	proton-dependent oligopeptide transporter, POT family	0	0	0	0	0	0	0	0	0	0	0	0	0	0	0	0	0	0	0	0	0	0	0	0	0	0	0	0	0	0	0	0	0	0	0	0	0	0	0	0	0	0	0	0	0
		K03762	proP	MFS transporter, MHS family, proline/betaine transporter	0	0	0	0	0	3	0	0	0	5	3	2	0	0	1	0	0	0	0	0	0	0	0	0	0	0	0	0	0	0	0	0	0	0	0	0	0	0	0	3	0	0	1	0	0
	ammonium transporters	K03320	amt	ammonium transporter; AMT family	0	0	0	0	0	0	0	1	0	1	2	1	0	0	0	0	1	1	3	1	0	1	0	0	0	0	0	1	1	0	0	3	1	1	1	1	1	1	1	0	0	1	1	1	1
	urea transporters	K08717	utp	urea transporter	0	0	0	0	0	0	0	0	0	0	0	0	0	0	0	0	0	0	1	0	0	1	0	0	0	0	0	0	0	0	0	0	0	0	0	0	0	0	0	0	0	0	0	0	0
		K20989	DUR3	urea-proton symporter	0	0	0	0	0	0	0	0	0	0	0	0	0	0	0	0	0	0	0	0	0	0	0	0	0	0	0	0	0	0	0	0	0	0	0	0	0	0	0	0	0	0	0	0	0
		K11959	utrtA	urea transport system substrate-binding protein	0	0	0	0	0	0	0	0	0	0	0	0	0	0	0	0	0	0	0	0	0	0	0	0	0	0	0	0	0	0	0	0	0	0	0	0	0	0	0	0	0	0	0	0	0
	Nitrate/Nitrite transporters	K02575	NRT	nitrate/nitrite transporter	0	0	0	0	0	0	0	0	0	0	0	0	0	0	0	0	0	0	0	0	0	0	0	0	0	0	0	0	0	0	0	0	0	1	0	0	0	0	0	0	0	0	0	0	0
		K02049	ABC.SN.P	NitT/TauT family transport system ATP-binding protein	2	0	0	0	1	1	1	2	1	1	1	0	1	1	1	1	1	1	1	0	2	3	1	0	0	1	1	2	0	0	3	2	1	1	0	0	0	0	3	11	11	9	0	2	1
		K02050	ABC.SN.S	NitT/TauT family transport system permease protein	3	0	0	0	1	1	1	2	1	1	1	1	0	1	1	1	1	1	1	0	2	2	1	0	0	1	1	1	0	0	0	2	1	1	0	0	0	0	2	9	9	10	0	2	1
		K10850	narT	MFS transporter, NNP family, putative nitrate transporter	0	0	0	0	0	0	0	0	0	0	0	0	0	0	0	0	2	0	1	0	0	0	0	0	0	0	0	0	0	0	0	0	0	0	0	0	0	0	0	0	0	0	0	0	0
		K02051	ABC.SN.S	NitT/TauT family transport system substrate-binding protein	0	0	0	0	0	0	2	2	1	0	0	0	0	1	0	0	0	0	0	0	2	1	0	0	0	0	0	1	1	4	1	1	5	2	0	1	1	1	1	9	12	14	0	0	0
	Simple sugar transporters	K15770	ganO	arabinogalactan oligomer / maltooligosaccharide transport system substrate-binding protein	0	0	0	0	0	0	0	0	0	0	0	0	0	0	0	0	0	0	0	0	0	0	0	0	0	0	0	0	0	0	0	0	0	0	0	0	0	0	0	1	0	0	0	0	0
		K15771	ganP	arabinogalactan oligomer / maltooligosaccharide transport system permease protein	0	0	0	0	0	0	0	0	0	0	0	0	0	0	0	0	0	0	0	0	0	0	0	0	0	0	0	0	0	0	0	0	0	0	0	0	0	0	0	1	0	0	0	0	0
		K15772	ganQ	arabinogalactan oligomer / maltooligosaccharide transport system permease protein	0	0	0	0	0	0	0	0	0	0	0	0	0	0	0	0	0	0	0	0	0	0	0	0	0	0	0	0	0	0	0	0	0	0	0	0	0	0	0	1	0	0	0	0	0
		K10235	aglK	alpha-glucoside transport system ATP-binding protein	0	0	0	0	0	0	0	0	0	0	0	0	0	0	0	0	0	0	0	0	0	0	0	0	0	0	0	0	0	0	0	0	0	0	0	0	0	0	0	0	0	0	0	0	0
		K05340	glcU	glucose uptake protein	0	0	0	0	0	0	0	0	0	0	0	0	0	0	1	0	0	0	0	0	0	0	0	0	0	0	0	0	0	0	0	1	1	0	0	0	0	0	0	0	0	0	0	0	0
		K02056	ABC.SS.A	simple sugar transport system ATP-binding protein	0	0	0	1	0	0	0	0	0	0	0	0	0	0	0	0	0	0	0	3	0	0	0	0	0	0	0	0	0	0	0	0	0	0	0	0	0	0	0	0	0	1	0	0	0
		K02057	ABC.SS.P	simple sugar transport system permease protein	0	0	0	3	0	0	0	0	0	0	0	0	0	0	0	0	0	0	0	2	0	0	0	0	0	0	0	0	0	0	0	0	0	0	0	0	0	0	0	0	0	0	0	0	0
		K02058	ABC.SS.S	simple sugar transport system substrate-binding protein	0	0	0	1	0	0	0	0	0	0	0	0	0	0	0	0	0	0	0	2	0	0	0	0	0	0	0	0	0	0	0	0	0	0	0	0	0	0	0	0	0	0	0	0	0
		K10238	thuG	trehalose/maltose transport system permease protein	1	0	0	0	0	0	0	0	0	0	0	0	0	0	0	0	0	0	0	0	0	0	0	0	0	0	0	0	0	0	0	1	0	0	0	0	0	0	0	0	0	0	0	0	0
		K10559	rhaS	rhamnose transport system substrate-binding protein	0	0	0	0	0	0	0	0	0	0	0	0	0	0	0	0	0	0	0	0	0	0	0	0	0	0	0	0	0	0	0	0	0	0	0	0	0	0	0	0	0	0	0	0	0
		K02856	rhaT	L-rhamnose-H+ transport protein	0	0	0	0	0	0	0	0	0	0	0	0	0	0	0	0	0	0	0	0	0	0	0	0	0	0	0	0	0	0	0	0	0	0	0	0	0	0	0	0	1	0	0	0	0
		K10441	rbsA	ribose transport system ATP-binding protein	0	0	0	0	0	0	0	0	0	0	0	0	0	0	0	0	1	0	0	0	0	0	0	0	0	0	0	0	0	0	0	0	0	0	0	0	0	0	0	0	0	0	0	0	0
		K10440	rbsC	ribose transport system permease protein	0	0	0	0	0	0	0	0	0	0	0	0	0	0	0	0	1	0	0	1	0	0	0	0	0	0	0	0	0	0	0	0	0	0	0	0	0	0	0	0	0	1	0	0	0
		K10439	rbsB	ribose transport system substrate-binding protein	1	0	0	0	0	0	0	0	0	0	0	0	0	0	0	0	1	0	0	1	0	0	0	0	0	0	0	0	0	0	0	0	0	0	0	0	0	0	0	0	0	1	0	0	0
		K02429	fucP	MFS transporter, FHS family, L-fucose permease	0	0	0	0	0	0	0	0	0	0	0	0	0	0	0	0	0	0	0	0	0	0	0	0	0	0	0	0	0	0	0	0	0	0	0	0	0	0	0	0	1	0	0	0	0
	Other sugar transporters	K10112	msmX,msmK,malK	multiple sugar transport system ATP-binding protein	4	10	2	2	0	1	1	1	0	0	0	0	0	2	0	1	2	2	1	4	0	0	0	0	0	0	0	0	1	0	0	2	1	1	1	1	1	1	1	1	0	0	4	1	1
		K10111	malK	multiple sugar transport system ATP-binding protein	0	0	0	0	0	0	0	0	0	0	0	0	0	0	0	0	0	0	0	0	0	0	0	0	0	0	0	0	0	0	0	0	0	0	0	0	0	0	0	0	0	0	0	0	0
		K02025	ABC.MS.P	multiple sugar transport system permease protein	3	5	9	4	0	0	0	1	0	0	0	0	0	2	0	1	2	1	1	13	0	0	0	0	0	0	0	0	1	0	0	2	2	1	1	1	1	1	0	0	0	0	4	1	0
		K02026	ABC.MS.P1	multiple sugar transport system permease protein	3	6	8	3	0	1	1	2	0	0	0	0	0	1	0	0	2	3	0	16	0	0	0	0	0	0	0	0	1	0	0	2	2	1	1	1	1	1	0	0	0	0	7	2	0
		K02027	ABC.MS.S	multiple sugar transport system substrate-binding protein	2	3	9	3	0	1	1	3	0	0	0	0	0	2	0	1	3	3	3	14	0	0	0	0	0	0	0	0	1	0	0	1	2	0	1	1	1	1	1	0	0	1	3	0	1
		K17311	treS	trehalose transport system substrate-binding protein	0	0	0	0	0	1	1	0	0	0	0	0	0	0	0	0	0	0	0	0	0	0	0	0	0	0	0	0	0	0	0	0	0	0	0	0	0	0	0	0	0	0	0	0	0
		K17312	treT	trehalose transport system permease protein	0	0	0	0	0	1	1	0	0	0	0	0	0	0	0	0	0	0	0	0	0	0	0	0	0	0	0	0	0	0	0	0	0	0	0	0	0	0	0	0	0	0	0	0	0
		K17313	treU	trehalose transport system permease protein	0	0	0	0	0	1	1	0	0	0	0	0	0	0	0	0	0	0	0	0	0	0	0	0	0	0	0	0	0	0	0	0	0	0	0	0	0	0	0	0	0	0	0	0	0
		K17314	treV	trehalose transport system ATP-binding protein	0	0	0	0	0	1	1	0	0	0	0	0	0	0	0	0	0	0	0	0	0	0	0	0	0	0	0	0	0	0	0	0	0	0	0	0	0	0	0	0	0	0	0	0	0
		K03328	TC.PST	polysaccharide transporter, PST family	0	0	0	0	0	0	1	1	0	1	1	0	0	0	0	0	1	1	1	2	0	0	0	0	0	0	0	0	0	2	0	1	1	1	2	0	0	0	1	3	5	2	1	0	0
		K09688	kpsM	capsular polysaccharide transport system permease protein	0	0	0	0	0	0	0	1	0	0	0	0	0	0	0	0	0	0	0	2	0	0	0	0	0	0	0	0	0	0	0	0	0	0	0	0	0	0	0	0	0	0	0	0	0
		K09690	rbfA	lipopolysaccharide transport system permease protein	0	0	0	0	0	0	0	0	0	0	0	0	0	0	0	0	0	0	0	0	0	0	0	0	0	0	0	0	0	0	0	0	0	1	0	0	0	0	0	0	0	0	1	0	0
		K09691	rbfB	lipopolysaccharide transport system ATP-binding protein	0	0	0	0	0	0	0	0	0	0	0	0	0	0	0	0	0	0	0	0	0	0	0	0	0	0	0	0	0	0	0	0	0	0	0	0	0	0	0	0	0	0	0	0	0
		K09694	nodJ	lipooligosaccharide transport system permease protein	1	1	0	0	1	2	0	0	1	0	1	0	0	0	1	0	0	1	0	0	0	0	0	0	1	2	2	1	1	0	1	2	1	1	0	0	0	0	2	1	5	1	2	0	0
		K09695	nodI	lipooligosaccharide transport system ATP-binding protein	0	0	0	0	0	0	0	0	0	0	0	0	0	0	0	0	0	0	0	0	0	0	0	0	2	1	1	1	0	0	0	0	0	0	0	0	0	0	0	0	0	0	0	0	0
		K09808	lolC_E	lipoprotein-releasing system permease protein	0	0	2	2	2	0	1	1	1	2	0	0	0	1	0	0	0	0	1	0	1	0	1	0	1	1	1	1	3	0	1	2	1	2	0	1	0	0	0	2	1	0	6	1	2
		K09810	lolD	lipoprotein-releasing system ATP-binding protein	0	0	0	0	0	0	0	0	0	0	0	0	0	0	0	0	0	0	0	0	0	0	0	0	0	0	0	0	1	0	0	0	0	0	0	0	0	0	0	0	0	0	0	0	0
		K10117	msmE	raffinose/stachyose/melibiose transport system substrate-binding protein	0	0	0	0	0	0	0	0	0	0	0	0	0	0	0	0	0	0	0	2	0	0	0	0	0	0	0	0	0	0	0	0	0	0	0	0	0	0	0	0	0	0	1	0	1
		K10118	msmF	raffinose/stachyose/melibiose transport system permease protein	0	0	0	0	0	0	0	0	0	0	0	0	0	0	0	0	0	0	0	3	0	0	0	0	0	0	0	0	0	0	0	0	0	0	0	0	0	0	0	0	0	0	1	0	1
		K10119	msmG	raffinose/stachyose/melibiose transport system permease protein	0	0	0	0	0	0	0	0	0	0	0	0	0	0	0	0	0	0	0	1	0	0	0	0	0	0	0	0	0	0	0	0	0	0	0	0	0	0	1	0	0	0	0	0	1
	Other transporters	K10227	somE	sorbitol/mannitol transport system substrate-binding protein	0	1	0	0	0	0	0	0	0	0	0	0	0	0	0	0	0	0	0	0	0	0	0	0	0	0	0	0	0	0	0	0	0	0	0	0	0	0	0	0	0	0	0	0	0
		K03523	bioY	biotin transport system substrate-specific component	0	0	0	0	1	0	0	1	1	0	0	0	1	0	0	0	0	0	1	1	1	0	1	1	0	0	0	0	0	1	1	0	0	0	0	0	0	0	1	1	2	1	0	0	0
		K16786	ecfA1	energy-coupling factor transport system ATP-binding protein	0	0	1	0	0	0	0	0	0	0	0	0	0	0	0	0	0	0	0	0	0	0	0	0	0	1	0	0	0	0	0	0	0	0	0	1	1	1	0	0	0	0	0	0	0
		K16787	ecfA2	energy-coupling factor transport system ATP-binding protein	0	1	1	0	0	0	0	0	0	0	0	0	0	0	0	1	0	0	0	0	0	0	0	0	0	0	0	0	0	0	0	0	0	0	1	1	1	1	0	0	0	0	0	0	0
		K16785	ecfT	energy-coupling factor transport system permease protein	3	3	3	2	4	2	3	1	3	2	2	1	1	3	4	4	3	3	5	1	1	1	1	1	0	1	0	0	1	1	1	1	1	1	1	1	1	1	1	0	0	1	1	1	1
		K16924	mtsT	energy-coupling factor transport system substrate-specific component	0	1	0	1	0	0	0	0	0	0	0	0	0	0	0	0	0	0	0	0	0	0	0	0	0	0	0	0	0	0	0	0	0	0	0	1	1	0	0	0	0	0	0	0	0
		K16925	ykoE	energy-coupling factor transport system substrate-specific component	1	2	0	0	1	0	0	0	1	0	0	0	0	0	0	0	0	0	0	0	0	0	0	0	0	0	0	0	0	0	0	0	0	0	0	0	0	0	0	0	0	0	0	0	0
		K16926	htsT	energy-coupling factor transport system substrate-specific component	0	0	0	0	0	0	0	0	0	0	0	0	0	0	0	0	0	0	0	0	0	0	0	0	0	0	0	0	0	0	0	0	0	0	0	0	0	0	0	0	1	0	0	0	0
		K16927	cbrT	energy-coupling factor transport system substrate-specific component	1	1	1	1	1	1	1	1	0	0	0	0	1	0	0	0	0	0	0	0	1	1	1	0	0	0	0	0	0	1	0	1	0	0	1	1	1	0	1	2	2	1	0	1	1
		K16928	mtaT	energy-coupling factor transport system substrate-specific component	0	0	2	1	1	0	0	0	1	0	0	0	0	0	0	0	0	0	0	0	0	2	1	0	0	0	0	0	0	0	0	0	0	0	1	1	0	0	0	0	0	0	0	0	0
		K01990	ABC-2.A	ABC-2 type transport system ATP-binding protein	7	9	9	4	10	8	11	6	6	5	6	5	4	3	6	4	7	9	7	4	3	3	3	1	3	5	7	4	2	4	6	15	4	5	4	4	2	3	16	26	22	19	5	11	29
		K01989	ABC.X4.S	putative ABC transport system substrate-binding protein	0	0	0	0	0	0	0	0	0	0	0	0	0	0	0	0	0	0	0	0	0	0	0	0	0	0	0	0	0	0	0	0	0	0	0	0	0	0	0	0	0	0	0	0	0
		K02003	ABC.CD.A	putative ABC transport system ATP-binding protein	1	2	3	2	2	2	4	2	2	1	1	1	1	1	1	0	1	1	1	1	1	0	2	3	1	1	1	1	2	2	2	1	3	2	2	3	2	2	1	6	3	2	4	2	4
		K02004	ABC.CD.P	putative ABC transport system permease protein	0	0	0	0	0	0	0	0	0	0	0	0	0	0	0	0	0	0	0	0	0	0	0	0	0	0	0	0	0	0	0	0	0	0	0	0	0	0	0	0	1	0	1	0	0
		K08223	fsr	MFS transporter, FSR family, fosmidomycin resistance protein	2	2	2	0	1	1	2	1	1	1	1	1	0	1	2	0	1	2	1	2	1	1	1	2	0	0	0	0	2	0	1	0	0	0	0	0	0	0	2	2	4	2	2	1	1
		K03298	TC.DME	drug/metabolite transporter, DME family	2	3	2	0	4	1	1	1	0	0	0	0	1	1	0	0	0	0	0	0	1	2	1	3	0	0	0	0	8	1	5	0	0	0	1	1	1	1	3	3	1	3	0	2	3
		K07301	yrbG	cation:H+ antiporter	1	2	0	0	0	1	0	1	0	0	1	1	0	1	1	1	1	1	0	0	0	0	0	0	1	0	1	1	0	0	0	1	2	0	0	0	0	0	0	0	0	0	2	0	0
		K06212	focA	formate transporter	0	0	0	0	0	0	0	0	0	0	0	0	0	0	0	0	0	0	0	0	0	0	0	0	0	0	0	0	0	0	0	0	0	0	0	0	0	0	0	0	0	0	0	0	0
		K21993	fdhC	formate transporter	0	0	0	0	0	0	0	0	0	0	0	0	0	0	0	0	0	0	0	0	0	0	0	0	0	0	0	0	0	0	0	0	0	0	0	0	0	0	0	0	0	0	0	0	0
		K08177	oxlT	MFS transporter, OFA family, oxalate/formate antiporter	1	1	1	0	0	0	1	1	2	1	2	1	0	1	1	0	1	0	0	0	1	2	2	0	0	0	0	0	2	0	3	0	0	0	0	0	0	0	1	2	2	1	0	0	0
		K08194	dgoT	MFS transporter, ACS family, D-galactonate transporter	0	0	0	0	0	2	1	0	0	1	2	2	0	0	0	0	0	0	0	1	1	2	3	0	1	0	0	0	2	0	1	0	0	0	0	0	0	0	0	0	0	0	1	0	0
		K01535	PMA	H+-transporting ATPase	1	0	0	1	2	0	1	0	0	1	1	0	0	1	1	0	2	2	1	0	0	0	0	0	0	0	0	0	0	0	0	0	0	0	0	0	0	0	0	0	4	1	0	1	1
		K06858	btuF	vitamin B12 transport system substrate-binding protein	0	0	0	0	0	0	0	0	0	0	1	0	0	0	0	0	0	1	0	0	0	0	0	0	0	0	0	0	0	0	0	0	0	0	0	0	0	0	0	0	0	1	0	0	0
		K08369	ydjE	MFS transporter, putative metabolite:H+ symporter	0	0	2	0	1	4	3	5	0	7	9	11	0	9	7	5	5	10	5	1	0	0	0	0	1	1	1	0	0	0	1	0	0	0	0	0	0	0	0	3	2	2	0	0	0
		K15552	tauC	taurine transport system permease protein	0	0	0	0	0	0	0	0	0	0	0	0	0	0	0	0	0	0	0	0	0	1	0	0	0	0	0	1	0	0	0	0	0	0	0	0	0	0	0	1	1	1	0	0	0
		K17321	glpV	glycerol transport system substrate-binding protein	0	1	0	0	0	0	0	0	0	0	0	0	0	0	0	0	0	0	0	0	0	0	0	0	0	0	0	0	0	0	0	0	0	0	0	0	0	0	0	0	0	0	0	0	0
		K17322	glpP	glycerol transport system permease protein	0	1	0	0	0	0	0	0	0	0	0	0	0	0	0	0	0	0	0	0	0	0	0	0	0	0	0	0	0	0	0	0	0	0	0	0	0	0	0	0	0	0	0	0	0
		K23541	GDT1	Ca2+/H+ antiporter, TMEM165/GDT1 family	1	1	1	0	0	0	0	0	0	0	0	0	0	0	0	0	0	0	0	0	1	1	2	0	0	1	1	1	0	0	0	1	1	1	0	0	0	0	0	1	1	1	0	1	1
		K23675	ribU	riboflavin transporter	3	3	3	2	2	3	2	3	1	1	1	0	1	2	2	2	2	2	2	2	3	5	4	1	0	1	0	0	1	2	2	2	2	2	1	1	1	1	1	2	2	2	1	1	1
		K17323	glpQ	glycerol transport system permease protein	1	3	0	0	0	0	0	0	0	0	0	0	0	0	0	0	0	0	0	0	0	0	0	0	0	0	0	0	0	0	0	0	0	0	0	0	0	0	0	0	0	0	0	0	0
		K17324	glpS	glycerol transport system ATP-binding protein	0	1	0	0	0	0	0	0	0	0	0	0	0	0	0	0	0	0	0	0	0	0	0	0	0	0	0	0	0	0	0	0	0	0	0	0	0	0	0	0	0	0	0	0	0
		K17325	glpT	glycerol transport system ATP-binding protein	0	1	0	0	0	0	0	0	0	0	0	0	0	0	0	0	0	0	0	0	0	0	0	0	0	0	0	0	0	0	0	0	0	0	0	0	0	0	0	0	0	0	0	0	0
		K07114	yfbK	Ca-activated chloride channel homolog	0	0	0	0	0	0	0	0	0	0	0	0	0	0	0	0	0	0	0	0	0	0	0	0	0	0	0	0	0	0	0	0	0	0	0	0	0	0	0	1	1	0	1	0	0
		K01552	ecfA	energy-coupling factor transport system ATP-binding protein	2	3	1	2	4	2	2	1	4	2	2	2	0	3	3	3	3	3	4	1	1	1	2	1	0	0	0	0	1	0	1	1	1	1	1	0	0	0	2	1	0	1	1	1	1
		K08178	JEN	MFS transporter, SHS family, lactate transporter	0	0	0	0	0	0	0	0	0	0	0	0	0	0	0	0	0	0	0	0	0	0	0	0	0	0	0	0	0	0	0	0	0	0	0	0	0	0	0	0	0	0	0	0	0
		K02063	thiP	thiamine transport system permease protein	0	0	0	0	1	0	0	0	0	0	0	0	0	0	0	0	0	0	0	0	0	0	0	0	0	0	0	0	0	0	0	0	0	0	0	0	0	0	0	0	0	0	0	0	0
		K02064	thiB	thiamine transport system substrate-binding protein	0	0	0	0	1	0	0	0	0	0	0	0	0	0	0	0	0	0	0	0	0	0	0	0	0	0	0	0	0	0	0	0	0	0	0	0	0	0	0	0	0	0	0	0	0
		K02065	mlaD	phospholipid/cholesterol/gamma-HCH transport system ATP-binding protein	0	0	0	0	0	0	0	0	0	0	0	0	0	0	0	0	0	0	0	0	0	0	0	0	0	0	0	0	0	0	0	0	0	0	0	0	0	0	0	0	0	0	0	0	0
		K02066	mlaE	phospholipid/cholesterol/gamma-HCH transport system permease protein	0	0	0	0	0	0	0	0	0	0	0	0	0	0	0	0	0	0	0	0	0	0	0	0	0	0	0	0	0	0	0	0	0	0	0	0	0	0	0	0	0	0	0	0	0
		K02067	mlaF	phospholipid/cholesterol/gamma-HCH transport system substrate-binding protein	0	0	0	0	0	0	0	0	0	0	0	0	0	0	0	0	0	0	0	0	0	0	0	0	0	0	0	0	0	0	0	0	0	0	0	0	0	0	0	0	0	0	0	0	0
		K02100	araE	MFS transporter, SP family, arabinose:H+ symporter	0	0	0	0	0	0	1	0	0	0	0	0	0	0	0	0	0	0	0	0	0	0	0	0	0	0	0	0	0	0	0	0	0	0	0	0	0	0	0	0	0	0	0	0	0
		K03442	mscS	small conductance mechanosensitive channel	0	0	0	0	3	1	0	1	2	2	1	0	2	2	2	0	1	1	1	2	0	2	2	0	0	0	0	2	0	1	0	2	1	1	0	0	0	0	3	2	1	1	1	2	1
		K16053	ybdG	miniconductance mechanosensitive channel	0	0	0	0	0	0	0	0	0	0	0	0	0	0	0	0	0	0	0	0	0	0	0	0	0	0	0	0	0	0	0	0	0	0	1	1	1	2	0	0	0	0	0	0	0
		K03446	emrB	MFS transporter, DHA2 family, multidrug resistance protein	0	0	1	0	0	1	2	1	0	1	1	1	0	1	1	1	0	0	0	0	0	0	0	0	0	0	0	0	0	0	0	3	1	0	0	1	0	0	4	4	6	2	2	2	7
		K07552	bcr	MFS transporter, DHA1 family, multidrug resistance protein	0	0	0	0	0	0	0	0	0	0	0	0	0	0	0	0	0	0	0	0	0	0	0	0	0	0	0	0	0	0	0	0	0	0	0	0	0	0	0	0	0	0	0	0	0
		K03449	MFS.CP	MFS transporter, CP family, cyanate transporter	0	0	0	0	0	0	0	0	0	0	0	0	0	0	0	0	0	0	0	0	0	0	0	0	0	0	0	0	0	0	0	0	0	0	0	0	0	0	0	0	0	0	3	0	0
		K08151	tetA	MFS transporter, DHA1 family, tetracycline resistance protein	0	0	0	0	0	0	0	0	0	0	0	0	0	0	0	0	1	1	0	0	0	0	0	0	0	0	0	0	0	0	0	0	0	0	0	0	0	0	0	0	0	0	0	0	0
		K08153	blt	MFS transporter, DHA1 family, multidrug resistance protein	10	9	9	2	10	10	9	10	5	5	11	5	6	8	10	6	9	10	9	11	6	8	4	4	4	3	2	3	19	10	22	7	8	7	2	2	1	1	9	20	12	13	9	8	8
		K08161	mdtG	MFS transporter, DHA1 family, multidrug resistance protein	0	0	0	0	0	0	0	0	0	0	0	2	0	0	0	0	0	0	0	0	0	0	0	1	1	0	0	0	0	0	0	0	0	0	0	0	0	0	1	0	1	0	2	0	0
		K08162	mdtH	MFS transporter, DHA1 family, multidrug resistance protein	0	0	0	0	0	0	0	0	0	1	0	0	0	0	0	0	0	0	0	0	0	0	0	0	0	0	0	0	0	0	0	0	0	0	0	0	0	0	0	0	0	0	0	0	0
		K08166	mmr	MFS transporter, DHA2 family, methylenomycin A resistance protein	0	0	0	0	2	5	5	4	0	2	5	3	0	4	1	1	1	3	2	0	1	1	1	0	1	0	0	0	1	0	3	0	0	0	1	0	1	1	6	8	8	8	0	5	6
		K08167	smvA	MFS transporter, DHA2 family, multidrug resistance protein	0	0	0	0	0	0	0	0	0	0	0	0	0	0	0	0	0	0	0	0	0	0	0	0	0	0	0	0	0	0	0	0	0	0	0	0	0	0	0	0	0	0	0	0	0
		K08168	tetB	MFS transporter, DHA2 family, metal-tetracycline-proton antiporter	0	0	0	0	0	0	0	0	0	1	0	0	0	0	0	0	0	0	0	0	0	0	0	0	0	0	0	0	0	0	0	0	0	0	0	0	0	0	0	0	0	0	0	0	0
		K08169	yebQ	MFS transporter, DHA2 family, multidrug resistance protein	1	1	1	1	0	0	1	1	0	0	0	0	0	0	0	0	0	1	2	0	0	0	0	1	1	2	2	3	0	1	0	0	1	1	0	0	0	0	4	7	4	2	0	0	0
		K08172	shiA	MFS transporter, MHS family, shikimate and dehydroshikimate transport protein	0	0	0	0	0	0	0	5	0	0	0	0	0	0	1	0	0	0	0	0	0	0	0	0	0	0	0	0	0	0	0	0	0	0	0	0	0	0	0	1	0	3	0	0	0
		K08174	glcP	MFS transporter, FHS family, glucose/mannose:H+ symporter	0	1	0	0	0	0	0	0	0	0	0	0	0	0	0	0	0	0	0	0	0	0	0	0	0	0	0	0	0	0	0	0	0	0	0	0	0	0	0	0	0	0	0	0	0
		K08190	SLC16A14	MFS transporter, MCT family, solute carrier family 16 (monocarboxylic acid transporters), member 14	0	0	0	0	0	0	0	0	0	1	0	0	0	0	0	0	0	0	0	0	0	0	0	0	0	0	0	0	0	0	0	0	0	0	0	0	0	0	0	0	0	0	0	0	0
		K08191	exuT	MFS transporter, ACS family, hexuronate transporter	0	0	0	0	0	0	0	0	0	0	0	0	0	0	0	0	0	0	0	0	0	1	1	1	0	0	0	0	0	0	0	0	0	0	0	0	0	0	1	0	1	0	0	0	1
		K08196	mucK	MFS transporter, AAHS family, cis,cis-muconate transporter	0	0	0	0	0	0	0	0	0	0	0	0	0	0	1	0	0	0	0	0	0	0	0	0	0	0	0	0	0	0	0	0	0	0	0	0	0	0	0	0	0	0	0	0	0
		K08217	mef	MFS transporter, DHA3 family, macrolide efflux protein	0	0	0	0	0	0	1	2	0	0	0	0	1	0	0	0	0	0	0	0	0	0	0	0	0	0	0	0	0	0	0	0	0	0	0	0	0	0	0	4	2	2	0	1	3
		K08221	yitG	MFS transporter, ACDE family, multidrug resistance protein	0	0	0	0	1	0	1	2	0	0	0	0	1	0	0	0	0	1	0	0	0	0	0	0	0	1	0	0	1	0	0	0	0	0	0	0	0	0	0	2	2	0	0	0	0
		K08224	ynfM	MFS transporter, YNFM family, putative membrane transport protein	0	0	0	0	0	0	0	0	0	0	0	0	0	0	0	0	0	0	0	0	0	0	0	0	0	0	0	0	0	0	0	0	0	0	0	0	0	0	0	0	0	0	0	0	0
		K08168	tetB	MFS transporter, putative metabolite transport protein	0	0	0	0	0	0	0	0	0	1	0	0	0	0	0	0	0	0	0	0	0	0	0	0	0	0	0	0	0	0	0	0	0	0	0	0	0	0	0	0	0	0	0	0	0
		K09771	TC.SMR3	small multidrug resistance family-3 protein	0	0	0	0	0	0	0	0	0	0	0	0	0	0	0	0	0	0	0	0	0	0	0	0	0	0	0	0	0	0	0	0	0	0	0	0	0	0	0	0	0	0	0	0	0
		K11051	cylB	multidrug/hemolysin transport system permease protein	0	0	0	0	0	0	0	0	0	0	0	0	0	0	0	0	0	0	1	0	0	0	0	0	0	0	0	0	0	0	0	0	0	0	0	0	0	0	0	0	1	0	0	0	0
		K15270	sam	S-adenosylmethionine uptake transporter	0	0	0	0	0	0	0	0	0	0	0	0	0	0	0	0	0	0	0	0	0	0	0	0	0	0	0	0	0	0	0	0	0	0	0	0	0	0	0	0	0	0	0	0	0
		K16092	btuB	vitamin B12 transporter	0	0	0	0	0	0	0	0	0	0	0	0	0	0	0	0	0	0	0	0	0	0	0	0	0	0	0	0	0	0	0	0	0	0	0	0	0	0	0	0	0	0	0	0	0
		K18889	mdlA	ATP-binding cassette, subfamily B, multidrug efflux pump	0	0	0	0	0	0	0	1	0	0	0	0	0	0	0	0	0	0	0	0	0	0	0	0	0	0	0	0	0	0	0	0	0	0	0	0	0	0	0	1	2	1	0	0	0
		K18890	mdlB	ATP-binding cassette, subfamily B, multidrug efflux pump	0	0	0	0	0	0	0	1	0	0	0	0	0	0	0	0	0	0	0	0	0	0	0	0	0	0	0	0	0	0	0	0	0	0	0	0	0	0	0	1	3	1	0	0	0
		K18893	vcaM	ATP-binding cassette, subfamily B, multidrug efflux pump	0	0	0	0	0	0	0	0	0	0	0	0	0	0	0	0	0	0	0	0	0	0	0	0	0	0	0	0	0	0	0	0	0	0	0	0	0	0	0	0	0	0	0	0	0
		K18926	lmrB	MFS transporter, DHA2 family, lincomycin resistance protein	0	0	0	0	0	0	0	0	0	0	0	0	0	0	0	0	0	0	0	0	0	0	0	0	0	0	0	0	0	0	0	0	0	0	0	0	0	0	0	0	0	0	0	0	0
		K19576	norA	MFS transporter, DHA1 family, quinolone resistance protein	0	0	0	0	0	0	0	0	0	0	0	0	0	0	0	0	1	0	1	0	0	0	0	0	0	0	0	0	0	0	0	0	0	0	0	0	0	0	0	0	1	0	0	0	0
		K19578	bmr	MFS transporter, DHA1 family, multidrug resistance protein	0	0	0	0	0	0	0	0	0	0	0	0	0	0	0	0	0	0	0	0	0	0	0	0	0	0	0	0	0	0	0	0	0	0	0	0	0	0	0	0	0	0	0	0	0
		K03535	gudP	MFS transporter, ACS family, glucarate transporter	0	0	2	1	0	0	0	2	1	0	0	0	0	1	0	0	0	1	0	0	1	1	0	0	0	0	0	0	0	0	1	0	0	0	0	0	0	0	1	0	1	2	1	2	2
		K16789	thiT	thiamine transporter	0	0	0	0	0	0	0	0	0	0	0	0	0	0	0	0	0	0	1	0	0	0	0	0	0	0	0	0	0	1	1	1	0	0	1	0	1	0	0	0	0	0	1	0	0
beta oxidation		K00249	acd	acyl-CoA dehydrogenase	0	0	0	0	0	0	0	0	0	0	0	0	0	0	0	0	0	0	0	0	0	0	0	0	0	0	0	0	0	0	0	0	0	0	0	0	0	0	0	0	0	0	0	0	0
		K01897	fadD	long-chain-acyl-CoA synthase	0	0	0	0	0	0	0	0	0	0	0	0	0	0	0	0	0	0	0	0	0	0	0	0	0	0	0	0	0	0	0	0	0	0	0	0	0	0	0	1	0	0	0	0	0
		K00248	ACADS, bcd	butyryl-CoA dehydrogenase	0	0	0	0	1	0	0	0	0	0	0	0	1	0	1	0	1	0	0	0	0	0	0	0	0	0	0	0	0	0	2	0	2	1	2	2	1	2	2	1	1	3	0	2	1
		K01692	paaF	enoyl-CoA hydratase	0	0	0	0	0	0	0	0	0	0	0	0	0	1	0	0	0	1	1	0	0	0	0	0	0	0	0	0	0	0	0	0	0	0	0	0	0	0	0	0	0	0	0	0	0
		K00632	fadA	acetyl-CoA acyltransferase	0	0	0	0	1	1	2	1	0	1	1	2	0	1	1	1	1	0	1	0	0	0	0	0	0	0	0	0	0	0	0	0	0	0	0	0	0	0	1	0	0	0	0	0	0
Stress	Acid stress	K03316	TC.CPA1	monovalent cation:H+ antiporter, CPA1 family	0	0	0	0	0	1	1	1	0	0	0	0	0	0	1	1	1	1	1	0	0	0	0	0	0	0	0	0	0	0	0	0	0	0	0	0	0	0	2	3	2	1	0	2	0
		K03307	TC.SSS	solute:Na+ symporter, SSS family	0	0	0	0	0	1	0	1	2	0	1	0	0	1	0	1	0	0	0	1	0	0	1	1	1	0	1	1	1	0	0	0	0	0	0	0	0	0	0	2	1	1	0	0	0
		K01546	kdpA	potassium-transporting ATPase potassium-binding subunit	0	0	0	0	0	0	1	0	0	1	1	1	0	1	1	0	1	1	0	0	0	0	0	0	0	0	0	0	0	1	0	1	1	0	0	0	0	0	0	2	3	2	0	1	1
		K01547	kdpB	potassium-transporting ATPase ATP-binding subunit	0	0	0	0	0	0	2	0	0	1	1	2	0	1	1	1	1	1	0	0	0	0	0	0	0	0	0	0	0	1	0	1	1	0	0	0	0	0	1	2	3	1	0	1	1
		K01548	kdpC	potassium-transporting ATPase KdpC subunit	0	0	0	0	0	0	1	0	0	1	1	1	0	0	0	1	0	1	0	0	0	0	0	0	0	0	0	0	0	1	0	1	1	0	0	0	0	0	1	3	1	1	0	1	1
		K02038	pstA	phosphate transport system permease protein	1	0	1	1	1	0	1	0	0	1	0	0	1	0	1	0	0	0	0	1	1	1	1	0	1	1	1	1	0	1	0	2	0	0	0	0	0	0	0	1	2	1	0	1	1
		K02036	pstB	phosphate transport system ATP-binding protein	1	2	1	1	1	0	1	0	0	3	0	0	1	0	1	0	0	0	0	1	1	1	1	0	1	1	1	1	0	1	0	2	0	0	0	0	0	0	0	1	2	1	0	1	1
		K02037	pstC	phosphate transport system permease protein	1	0	2	1	1	0	0	0	0	1	0	0	3	0	2	0	0	0	0	1	1	1	1	0	1	2	1	1	0	1	0	2	0	0	0	0	0	0	1	1	2	1	0	1	1
		K02040	pstS	phosphate transport system substrate-binding protein	0	0	0	0	1	0	0	0	0	1	0	0	0	0	0	0	0	0	0	1	0	0	0	0	0	0	0	0	0	0	0	1	0	0	0	0	0	0	0	1	1	1	0	1	0
		K02626	pdaD	arginine decarboxylase	2	1	1	1	1	1	1	1	0	0	0	0	0	0	0	0	0	0	0	0	1	1	1	0	0	0	0	0	0	0	0	1	0	0	0	0	0	0	1	2	1	1	0	0	1
	Heavy metal stress	K01551	arsA	arsenite/tail-anchored protein-transporting ATPase	0	0	0	0	0	1	0	0	0	0	0	0	0	0	0	0	0	0	0	1	0	0	1	1	2	2	2	2	0	0	0	1	0	1	0	0	0	0	0	1	0	1	0	0	0
		K03893	arsB	arsenical pump membrane protein	0	0	1	0	3	1	1	1	0	1	1	0	0	1	0	0	2	1	2	0	3	2	1	1	2	1	2	1	0	1	0	1	1	2	0	0	0	0	1	1	1	1	1	0	1
		K03741	arsC	arsenate reductase	0	1	1	1	0	0	0	0	0	0	0	0	0	0	0	0	1	0	1	0	1	1	1	1	1	1	1	1	0	1	0	2	1	1	0	0	0	0	1	3	4	2	0	1	2
		K03892	arsR	ArsR family transcriptional regulator, arsenate/arsenite/antimonite-responsive transcriptional repressor	1	0	1	0	0	1	0	0	0	0	0	0	2	0	1	1	1	0	0	0	1	1	0	0	0	1	1	0	0	0	0	1	0	0	0	0	0	0	0	4	4	4	1	2	2
		K02011	afuB	iron(III) transport system permease protein	1	0	0	0	1	0	0	0	0	0	0	0	0	1	0	0	0	0	0	0	0	0	0	0	0	0	0	0	6	2	6	1	1	2	1	0	1	0	0	1	2	1	0	0	0
		K02012	afuA	iron(III) transport system substrate-binding protein	1	0	0	0	0	0	0	1	0	0	0	0	0	1	0	0	0	0	0	0	1	0	0	0	0	0	0	0	3	2	9	2	7	5	2	4	4	3	0	1	2	1	0	0	0
		K02010	afuC	iron(III) transport system ATP-binding protein	0	0	0	0	0	0	0	0	0	0	0	0	0	0	0	0	0	0	0	0	0	0	0	0	0	0	0	0	0	0	0	0	0	0	0	0	0	0	0	0	0	0	0	0	0
		K09817	znuC	zinc transport system ATP-binding protein	0	0	1	1	0	0	0	0	0	0	0	0	0	0	0	0	0	0	0	1	0	1	1	0	0	0	0	0	0	1	1	1	1	0	1	1	1	0	0	1	1	1	0	0	0
		K09816	znuB	zinc transport system permease protein	1	1	1	1	1	0	0	0	0	0	0	0	0	0	0	0	0	0	0	1	0	1	1	1	0	0	0	0	0	1	1	1	1	0	1	1	1	0	0	1	1	1	0	0	0
		K09815	znuA	zinc transport system substrate-binding protein	0	0	0	0	0	0	0	0	0	0	0	0	0	0	0	0	0	0	0	1	0	1	1	0	0	0	0	0	0	1	1	0	0	0	0	0	0	0	0	0	0	0	0	0	0
		K11710	troB,mntB,znuC	manganese/zinc/iron transport system ATP- binding protein	0	0	0	0	0	0	0	0	0	0	0	0	0	0	0	0	0	0	0	0	0	0	0	0	0	0	0	0	0	0	0	0	0	0	0	0	0	0	0	0	0	0	0	0	0
		K11707	troA,mntA,znuA	manganese/zinc/iron transport system substrate-binding protein	0	0	0	0	0	0	0	0	0	0	0	0	0	0	0	0	0	0	0	0	0	0	0	0	0	0	0	0	0	0	0	0	0	0	0	0	0	0	0	0	0	0	0	0	0
		K11708	troC,mntC,znuB	manganese/zinc/iron transport system permease protein	0	0	0	0	0	0	0	0	0	0	0	0	0	0	0	0	0	0	0	0	0	0	0	0	0	0	0	0	0	0	0	0	0	0	0	0	0	0	0	0	0	0	0	0	0
		K11709	troD,mntD,znuB	manganese/zinc/iron transport system permease protein	0	0	0	0	0	0	0	0	0	0	0	0	0	0	0	0	0	0	0	0	0	0	0	0	0	0	0	0	0	0	0	0	0	0	0	0	0	0	0	0	0	0	0	0	0
		K09819	ABC.MN.P	manganese/iron transport system permease protein	0	0	0	0	0	0	0	0	0	0	0	0	0	0	0	0	0	0	0	0	0	0	0	0	0	0	0	0	0	0	0	0	0	0	0	0	0	0	0	0	0	0	1	0	0
		K09818	ABC.MN.S	manganese/iron transport system substrate-binding protein	0	0	0	0	0	0	0	0	0	0	0	0	0	0	0	0	0	0	0	0	0	0	0	0	0	0	0	0	0	0	0	0	0	0	0	0	0	0	0	0	0	0	1	0	0
		K22737	mbfA	erythrin-vacuolar iron transport family protein	0	0	0	0	1	0	0	0	0	0	0	0	0	0	0	0	0	0	0	0	0	0	0	0	0	0	0	0	0	0	0	0	0	0	0	0	0	0	0	0	0	0	0	0	0
		K07243	efeU	high-affinity iron transporter	1	0	1	0	1	0	0	0	0	0	0	0	0	0	0	0	0	0	0	1	1	1	0	0	0	0	0	0	0	0	0	1	0	0	1	0	0	0	0	0	0	0	1	0	0
		K16267	zipB	zinc and cadmium transporter	0	0	0	0	0	0	0	0	0	0	0	0	0	0	0	0	0	0	0	0	0	0	0	1	1	1	1	1	1	0	0	1	1	0	0	0	0	0	0	0	0	0	0	0	0
		K22736	VIT	vacuolar iron transporter family protein	0	0	1	0	1	1	1	1	0	0	0	0	0	0	1	0	1	0	1	0	0	0	0	1	0	2	1	1	0	1	2	2	1	1	0	0	0	0	1	2	2	1	0	2	2
		K07238	TC.ZIP	zinc transporter, ZIP family	0	1	1	0	1	1	1	1	0	0	0	0	1	0	0	0	1	0	1	1	0	1	1	1	0	0	0	0	0	0	1	0	1	1	1	1	1	1	1	4	3	1	1	1	1
		K16264	czcD, zitB	cobalt-zinc-cadmium efflux system protein	0	0	1	0	0	0	0	0	0	0	0	0	0	0	0	0	0	0	0	0	0	0	0	0	1	1	2	1	0	0	0	1	0	0	0	0	0	0	0	2	1	0	0	0	0
		K13283	fieF	ferrous-iron efflux pump FieF	1	1	1	1	1	0	0	1	0	1	1	0	1	1	1	0	1	1	1	0	1	1	1	0	0	0	0	0	0	2	1	4	1	0	0	0	0	0	1	2	2	2	2	1	2
		K19341	nosY	Cu-processing system permease protein	0	1	2	1	2	1	3	3	1	1	1	1	1	0	0	0	2	2	2	1	1	1	1	0	0	1	2	1	0	0	1	4	2	1	2	2	1	1	4	6	4	3	0	4	11
		K19340	nosF	Cu-processing system ATP-binding protein	0	0	0	0	0	0	0	0	0	0	0	0	0	0	0	0	0	0	0	0	0	0	0	0	0	0	0	0	0	0	0	0	0	0	0	0	0	0	0	0	0	0	0	0	0
		K00520	merA	mercuric reductase	0	0	0	0	1	1	1	0	0	0	0	0	1	1	0	0	1	1	1	0	0	0	0	0	0	0	0	0	1	1	1	1	0	1	0	0	0	0	1	1	0	0	2	1	0
		K08363	merT	mercuric ion transport protein	0	0	0	0	0	0	0	0	0	0	0	0	0	0	0	0	0	0	0	0	0	0	0	0	0	0	0	0	0	0	0	0	0	0	0	0	0	0	0	1	0	0	1	0	0
		K01533	copB	Cu2+-exporting ATPase	0	0	0	0	0	0	0	0	0	0	0	0	0	1	0	0	1	1	1	0	0	0	0	0	0	1	0	0	0	0	0	0	0	0	0	0	0	0	0	1	0	0	0	0	0
		K14166	ycnJ	copper transport protein	0	0	0	0	0	0	0	0	0	0	0	0	0	0	0	0	0	0	0	0	0	0	0	0	0	0	0	0	0	0	0	0	1	0	0	0	0	0	0	1	2	0	0	0	0
		K02010	fucP	iron(III) transport system ATP-binding protein	0	0	0	0	0	0	0	0	0	0	0	0	0	0	0	0	0	0	0	0	0	0	0	0	0	0	0	0	0	0	0	0	0	0	0	0	0	0	0	0	0	0	0	0	0
		K01534	zntA	Cd2+/Zn2+-exporting ATPase	0	1	0	0	0	0	0	0	0	0	0	0	0	0	0	0	0	0	0	1	0	0	0	0	0	0	0	0	0	0	1	0	0	0	0	0	0	0	0	3	1	1	0	0	0
		K02013	fhuC	iron complex transport system ATP-binding protein	0	0	0	0	0	0	0	0	1	1	1	1	0	0	0	0	0	0	0	0	1	1	2	2	1	1	0	1	1	0	0	0	0	1	0	0	0	0	1	0	0	0	0	0	1
		K02015	fhuB	iron complex transport system permease protein	0	0	0	0	0	0	0	0	1	1	1	0	0	0	0	0	0	0	0	1	1	2	1	2	1	2	1	2	1	0	0	0	1	1	0	0	0	0	0	0	0	0	0	0	0
		K02016	fhuD	iron complex transport system substrate-binding protein	0	0	0	0	0	2	2	1	2	3	2	1	0	1	0	0	1	0	0	3	1	2	1	2	1	1	1	2	1	0	1	0	1	4	0	0	0	0	1	3	2	0	1	1	0
		K03296	TC.HAE1	hydrophobic/amphiphilic exporter-1 (mainly G- bacteria), HAE1 family	0	0	0	0	0	0	0	0	0	0	0	0	0	0	0	0	0	0	0	0	0	0	0	0	0	0	0	0	0	0	0	0	0	0	0	0	0	0	0	0	0	0	0	0	0
		K03585	acrA	membrane fusion protein, multidrug efflux system	0	0	0	0	0	0	0	0	0	0	0	0	0	0	0	0	0	0	0	0	0	0	0	0	0	0	0	0	0	0	0	0	0	0	0	0	0	0	0	0	0	0	0	0	0
		K12340	tolC	outer membrane protein	0	0	0	0	0	0	0	0	0	0	0	0	0	0	0	0	0	0	0	0	0	0	0	0	0	0	0	0	0	0	0	0	0	0	0	0	0	0	0	0	0	0	0	0	0
	Oxidative stress	K03386	ahpC	peroxiredoxin (alkyl hydroperoxide reductase subunit C)	0	1	1	0	0	0	0	0	1	3	1	0	0	1	1	1	2	2	3	0	2	1	2	1	1	1	0	0	1	0	0	0	0	0	0	0	0	0	0	0	0	0	1	0	0
		K00518	sodN	nickel superoxide dismutase	0	0	0	0	0	0	0	0	0	0	0	0	0	0	0	0	0	0	0	0	0	0	0	0	0	0	0	0	0	1	1	0	1	0	1	1	1	1	0	0	0	0	0	0	0
		K04564	SOD2, sodA	superoxide dismutase, Fe-Mn family	1	1	1	1	1	1	1	1	0	1	1	1	0	0	0	1	1	1	1	0	1	1	1	1	1	1	1	1	1	0	0	1	0	0	0	0	0	0	1	1	2	0	1	1	1
		K07217		Mn-containing catalase	0	0	0	0	0	0	0	0	0	0	0	0	0	0	0	0	0	0	0	0	0	0	0	0	0	0	0	0	0	0	0	0	0	0	0	0	0	0	0	0	0	0	0	0	0
		K00425	cydA	cytochrome bd-I ubiquinol oxidase subunit I	0	0	0	0	2	0	0	0	0	0	1	1	0	2	1	0	1	1	1	0	2	3	2	0	0	0	0	0	0	0	0	0	0	0	0	0	0	0	0	2	1	2	0	0	0
		K00426	cydB	cytochrome bd-I ubiquinol oxidase subunit II	0	0	0	0	0	0	0	0	0	0	0	0	0	1	0	0	1	1	1	0	0	0	0	0	0	0	0	0	0	0	0	0	0	0	0	0	0	0	0	0	0	1	0	0	0
		K00384	trxB	thioredoxin reductase (NADPH)	2	2	2	2	1	1	1	0	1	1	1	0	0	1	1	1	1	1	1	2	3	2	1	2	2	1	2	1	0	0	0	1	1	1	1	1	0	0	1	1	0	1	3	0	1
		K03564	prxQ	peroxiredoxin Q/BCP	0	0	2	1	1	2	2	2	0	0	1	0	0	3	2	2	2	2	2	1	1	1	0	0	0	0	0	0	3	1	1	0	1	3	0	0	1	0	2	3	1	3	2	1	2
		K03671	trxA	thioredoxin 1	3	3	2	1	1	2	4	2	0	1	2	2	1	2	1	1	2	2	1	3	3	3	3	1	1	4	4	2	2	1	1	3	3	2	2	1	1	1	3	5	3	4	3	3	3
		K05297	rubB	rubredoxin	0	0	0	0	0	0	0	0	0	0	0	0	1	0	0	0	0	0	0	0	0	0	0	0	0	0	0	0	0	0	0	0	0	0	0	0	0	0	0	0	0	0	0	0	0
Iron metabolism	iron oxidation	K18683	rus	Rusticyanin	0	0	0	0	0	0	0	0	0	0	0	0	0	0	0	0	0	0	0	0	0	0	0	0	0	0	0	0	0	0	0	0	0	0	0	0	0	0	0	1	0	0	0	0	2
		Generated by FeGenie (Garber et al., Frontiers in Microbiology, 2020)	FoxC		0	0	0	0	0	0	0	0	0	0	0	0	0	0	0	0	0	0	0	0	0	0	0	0	0	0	0	0	0	0	0	0	0	0	0	0	0	0	1	1	0	1	0	0	0
			FoxA		0	0	0	0	0	0	0	0	0	0	0	0	0	0	0	0	0	0	0	0	0	0	0	0	0	0	0	0	0	0	0	0	0	0	0	0	0	0	1	1	1	1	0	0	0
			FoxB		0	0	0	0	0	0	0	0	0	0	0	0	0	0	0	0	0	0	0	0	0	0	0	0	0	0	0	0	0	0	0	0	0	0	0	0	0	0	1	1	1	1	0	0	0
			sulfocyanin		0	0	0	0	0	0	0	0	0	0	0	0	0	0	0	0	0	0	0	0	0	0	0	0	0	0	0	0	0	0	0	0	0	0	0	0	0	0	0	1	0	0	0	0	0
			Cyc1		0	0	0	0	0	0	0	0	0	0	0	0	0	0	0	0	0	0	0	0	0	0	0	0	0	0	0	0	0	0	0	0	0	0	0	0	0	0	0	0	1	0	0	0	0
	iron reduction		Ndh2		0	0	0	0	0	0	1	0	0	1	0	0	0	0	0	0	0	0	0	0	1	0	0	0	1	1	1	1	0	0	1	0	0	1	0	0	0	0	0	1	0	1	0	0	1
			DmkA		0	0	0	0	1	0	2	1	1	0	1	1	0	0	1	0	1	1	0	1	1	3	1	0	0	0	1	1	0	0	0	1	0	0	0	0	1	1	1	0	1	1	1	0	1
			DmkB		1	1	1	2	2	3	2	3	2	2	2	2	3	2	2	1	1	2	2	4	2	1	3	2	2	2	3	2	2	1	5	3	3	4	2	2	2	2	1	4	5	4	4	2	4
			DFE_0448		0	0	0	0	0	0	0	0	0	0	0	0	0	0	0	0	0	0	0	0	0	0	0	0	0	0	0	0	0	0	0	1	0	0	0	0	0	0	0	0	0	0	0	0	0
			DFE_0449		0	0	0	0	0	0	0	0	0	0	0	0	0	0	0	0	0	0	0	0	0	0	0	0	0	0	0	0	0	0	0	1	0	0	0	0	0	0	0	0	0	0	0	0	0
			DFE_0451		0	0	1	1	0	0	0	0	0	0	0	0	0	0	0	0	0	0	0	0	0	0	0	0	0	0	0	0	0	0	0	0	0	0	0	0	0	0	0	0	0	0	0	1	0
			DFE_0463		0	0	0	0	0	0	0	0	0	0	0	0	0	0	0	0	0	0	0	0	0	0	0	0	0	0	0	0	0	0	0	0	0	1	0	0	0	0	0	0	0	0	0	0	0
			FmnA		2	1	1	1	2	1	1	1	1	0	0	0	1	0	1	1	0	0	1	1	1	1	1	1	0	1	0	0	1	1	1	1	1	1	1	1	1	1	1	0	0	1	1	1	1
			FmnB		0	0	0	0	0	0	0	0	0	0	0	0	0	0	0	0	0	0	0	0	0	0	0	0	0	0	0	0	0	0	0	0	0	0	0	0	0	0	0	1	0	0	0	0	0
			MtrC		0	0	0	0	0	0	0	0	0	0	0	0	0	0	0	0	0	0	0	0	0	0	0	0	0	0	0	0	0	0	0	1	0	0	0	0	0	0	0	0	0	0	0	0	0
			porin		0	0	0	0	0	0	0	0	0	0	0	0	0	0	0	0	0	0	0	0	0	0	0	0	0	0	0	0	0	0	0	0	0	0	0	0	0	0	0	0	0	0	0	0	0
			pc		0	0	0	0	0	0	0	0	0	0	0	0	0	0	0	0	0	0	0	0	0	0	0	0	0	0	0	0	0	0	0	0	0	0	0	0	0	0	0	0	0	0	0	0	0
	iron transporters	K11710	troB,mntB,znuC	manganese/zinc/iron transport system ATP- binding protein	0	0	0	0	0	0	0	0	0	0	0	0	0	0	0	0	0	0	0	0	0	0	0	0	0	0	0	0	0	0	0	0	0	0	0	0	0	0	0	0	0	0	0	0	0
		K11707	troA,mntA,znuA	manganese/zinc/iron transport system substrate-binding protein	0	0	0	0	0	0	0	0	0	0	0	0	0	0	0	0	0	0	0	0	0	0	0	0	0	0	0	0	0	0	0	0	0	0	0	0	0	0	0	0	0	0	0	0	0
		K11708	troC,mntC,znuB	manganese/zinc/iron transport system permease protein	0	0	0	0	0	0	0	0	0	0	0	0	0	0	0	0	0	0	0	0	0	0	0	0	0	0	0	0	0	0	0	0	0	0	0	0	0	0	0	0	0	0	0	0	0
		K11709	troD,mntD,znuB	manganese/zinc/iron transport system permease protein	0	0	0	0	0	0	0	0	0	0	0	0	0	0	0	0	0	0	0	0	0	0	0	0	0	0	0	0	0	0	0	0	0	0	0	0	0	0	0	0	0	0	0	0	0
		K09819	ABC.MN.P	manganese/iron transport system permease protein	0	0	0	0	0	0	0	0	0	0	0	0	0	0	0	0	0	0	0	0	0	0	0	0	0	0	0	0	0	0	0	0	0	0	0	0	0	0	0	0	0	0	1	0	0
		K09818	ABC.MN.S	manganese/iron transport system substrate-binding protein	0	0	0	0	0	0	0	0	0	0	0	0	0	0	0	0	0	0	0	0	0	0	0	0	0	0	0	0	0	0	0	0	0	0	0	0	0	0	0	0	0	0	1	0	0
		K22737	mbfA	erythrin-vacuolar iron transport family protein	0	0	0	0	1	0	0	0	0	0	0	0	0	0	0	0	0	0	0	0	0	0	0	0	0	0	0	0	0	0	0	0	0	0	0	0	0	0	0	0	0	0	0	0	0
		K02011	afuB	iron(III) transport system permease protein	1	0	0	0	1	0	0	0	0	0	0	0	0	1	0	0	0	0	0	0	0	0	0	0	0	0	0	0	6	2	6	1	1	2	1	0	1	0	0	1	2	1	0	0	0
		K02012	afuA	iron(III) transport system substrate-binding protein	1	0	0	0	0	0	0	1	0	0	0	0	0	1	0	0	0	0	0	0	1	0	0	0	0	0	0	0	3	2	9	2	7	5	2	4	4	3	0	1	2	1	0	0	0
		K02010	afuC	iron(III) transport system ATP-binding protein	0	0	0	0	0	0	0	0	0	0	0	0	0	0	0	0	0	0	0	0	0	0	0	0	0	0	0	0	0	0	0	0	0	0	0	0	0	0	0	0	0	0	0	0	0
		K02013	ABC.FEV.A	iron complex transport system ATP-binding protein	0	0	0	0	0	0	0	0	1	1	1	1	0	0	0	0	0	0	0	0	1	1	2	2	1	1	0	1	1	0	0	0	0	1	0	0	0	0	1	0	0	0	0	0	1
		K02014	TC.FEV.OM	iron complex outermembrane recepter protein	0	0	0	0	0	0	0	0	0	0	0	0	0	0	0	0	0	0	0	0	0	0	0	0	0	0	0	0	0	0	0	0	0	0	0	0	0	0	0	0	2	0	0	0	0
		K02015	ABC.FEV.P	iron complex transport system permease protein	0	0	0	0	0	0	0	0	1	1	1	0	0	0	0	0	0	0	0	1	1	2	1	2	1	2	1	2	1	0	0	0	1	1	0	0	0	0	0	0	0	0	0	0	0
		K02016	ABF.FEV.S	iron complex transport system substrate-binding protein	0	0	0	0	0	2	2	1	2	3	2	1	0	1	0	0	1	0	0	3	1	2	1	2	1	1	1	2	1	0	1	0	1	4	0	0	0	0	1	3	2	0	1	1	0
		K13283	fieF	ferrous-iron efflux pump FieF	1	1	1	1	1	0	0	1	0	1	1	0	1	1	1	0	1	1	1	0	1	1	1	0	0	0	0	0	0	2	1	4	1	0	0	0	0	0	1	2	2	2	2	1	2
		K07243	efeU	high-affinity iron transporter	1	0	1	0	1	0	0	0	0	0	0	0	0	0	0	0	0	0	0	1	1	1	0	0	0	0	0	0	0	0	0	1	0	0	1	0	0	0	0	0	0	0	1	0	0
		K04758	feoA	ferrous iron transport protein A	0	1	1	0	0	0	0	0	3	0	0	0	1	0	0	0	0	0	0	0	1	0	0	1	2	2	2	0	0	0	0	0	0	0	0	0	0	0	0	0	0	0	0	0	0
		K04759	feoB	ferrous iron transport protein B	1	1	2	0	1	0	0	0	2	1	1	1	1	0	1	0	0	0	0	1	1	1	1	1	2	2	2	1	0	0	0	1	0	0	0	0	0	0	0	0	0	0	0	0	0
		K02010	fucP	iron(III) transport system ATP-binding protein	0	0	0	0	0	0	0	0	0	0	0	0	0	0	0	0	0	0	0	0	0	0	0	0	0	0	0	0	0	0	0	0	0	0	0	0	0	0	0	0	0	0	0	0	0
		K02013	fhuC	iron complex transport system ATP-binding protein	0	0	0	0	0	0	0	0	1	1	1	1	0	0	0	0	0	0	0	0	1	1	2	2	1	1	0	1	1	0	0	0	0	1	0	0	0	0	1	0	0	0	0	0	1
		K02015	fhuB	iron complex transport system permease protein	0	0	0	0	0	0	0	0	1	1	1	0	0	0	0	0	0	0	0	1	1	2	1	2	1	2	1	2	1	0	0	0	1	1	0	0	0	0	0	0	0	0	0	0	0
		K02016	fhuD	iron complex transport system substrate-binding protein	0	0	0	0	0	2	2	1	2	3	2	1	0	1	0	0	1	0	0	3	1	2	1	2	1	1	1	2	1	0	1	0	1	4	0	0	0	0	1	3	2	0	1	1	0
		K03832	tonB	periplasmic protein TonB	0	0	0	0	0	0	0	0	0	0	0	0	0	0	0	0	0	0	0	0	0	0	0	0	0	0	0	0	0	0	0	0	0	0	0	0	0	0	0	0	0	0	0	0	0
		K22736	VIT	vacuolar iron transporter family protein	0	0	1	0	1	1	1	1	0	0	0	0	0	0	1	0	1	0	1	0	0	0	0	1	0	2	1	1	0	1	2	2	1	1	0	0	0	0	1	2	2	1	0	2	2
	Iron regulator	K03711	fur	Fur family transcriptional regulator, ferric uptake regulator	0	0	0	0	0	0	0	0	0	0	0	0	0	0	0	0	0	0	0	0	0	0	0	0	0	0	0	0	0	0	0	0	0	0	0	0	0	0	0	0	0	0	0	0	0
		K09825	perR	Fur family transcriptional regulator, peroxide stress response regulator	0	0	0	0	1	0	0	0	0	0	0	0	0	0	0	0	0	0	0	0	0	0	0	1	0	0	0	0	0	0	0	0	0	0	0	0	0	0	0	0	0	0	0	0	0
	Iron storage	K03594	bfr	bacterioferritin	0	1	1	0	2	0	0	0	0	0	0	0	0	0	0	0	0	0	0	0	2	2	3	1	0	1	1	1	0	0	1	2	0	1	0	0	0	0	1	0	0	0	0	1	1
Riboflavin metabolism		K02858	ribB	3,4-dihydroxy 2-butanone 4-phosphate synthase	0	0	0	0	0	0	0	0	0	0	0	0	0	0	0	0	0	0	0	1	0	0	0	0	1	1	1	0	1	0	0	0	0	0	1	1	1	1	0	0	0	1	0	0	0
		K20862	yigB	FMN hydrolase / 5-amino-6-(5-phospho-D-ribitylamino)uracil phosphatase	0	1	1	0	0	0	0	1	0	0	0	0	0	0	0	0	0	0	0	0	0	0	0	0	0	0	0	0	0	0	0	0	0	0	0	0	0	0	0	0	0	0	0	0	0
		K00794	ribH	6,7-dimethyl-8-ribityllumazine synthase	0	0	0	0	0	0	0	0	0	0	0	0	0	0	0	0	0	0	0	1	0	0	0	0	1	1	1	0	1	0	0	0	0	0	0	0	0	0	0	0	0	1	0	0	0
		K00793	ribE	riboflavin synthase	0	0	0	0	0	0	0	0	0	0	0	0	0	0	0	0	0	0	0	1	0	0	0	0	0	0	0	0	1	0	0	0	0	0	0	0	0	0	0	0	0	1	0	0	0
		K07732	rfk	riboflavin kinase, archaea type	1	1	1	1	1	1	1	1	1	1	1	0	0	1	1	1	1	1	2	1	2	1	1	1	1	1	1	1	2	1	1	1	1	2	1	1	1	1	1	1	1	1	1	1	1
		K14656	ribL	FAD synthetase	0	0	1	0	0	2	1	0	1	1	0	1	0	1	1	0	1	0	0	2	1	1	1	1	0	1	1	1	1	0	1	0	0	2	1	1	0	1	0	0	0	0	0	0	0
Biotin synthesis		K01012	bioB	biotin synthase	0	0	0	0	0	0	0	0	0	0	1	0	0	0	0	0	0	0	0	0	0	1	0	0	0	0	1	0	0	0	0	0	0	0	0	0	0	0	0	0	0	0	0	0	0
		K00652	bioF	8-amino-7-oxononanoate synthase	0	0	0	0	0	0	0	0	0	0	0	0	0	0	0	0	0	0	0	0	0	0	0	0	0	0	0	0	0	0	0	0	0	0	0	0	0	0	0	0	0	0	1	1	0
		K00833	bioA	adenosylmethionine---8-amino-7-oxononanoate aminotransferase	0	0	0	0	0	0	0	0	0	0	0	0	0	0	0	0	0	0	0	0	0	0	0	0	0	0	0	0	0	0	0	0	0	0	0	0	0	0	0	0	0	0	0	0	0
		K01935	bioD	dethiobiotin synthetase	0	0	0	0	0	0	0	0	0	0	0	0	0	0	0	0	0	0	0	0	0	0	0	0	0	0	0	0	0	0	0	0	0	0	0	0	0	0	0	0	0	0	0	0	0
Cobalamin (B12) synthesis		K03795	cbiX	sirohydrochlorin cobaltochelatase	0	0	0	0	0	0	0	0	0	1	0	0	0	0	0	0	0	0	0	1	0	0	0	0	0	0	0	0	0	0	0	0	0	0	0	0	0	0	0	0	0	0	0	0	0
		K02302	cysG	uroporphyrin-III C-methyltransferase / precorrin-2 dehydrogenase / sirohydrochlorin ferrochelatase	0	0	0	0	0	0	0	0	0	0	0	0	0	0	0	0	0	0	0	1	0	0	0	0	0	0	0	0	0	0	0	0	0	0	0	0	0	0	0	0	0	0	0	0	0
		K24866	sirC	precorrin-2 dehydrogenase	0	0	0	0	0	0	0	0	1	1	1	1	2	0	1	1	1	1	0	0	0	0	0	0	0	1	1	0	1	0	0	1	1	0	0	0	0	0	0	0	0	1	0	0	0
		K03394	cobl-cbiL	precorrin-2/cobalt-factor-2 C20-methyltransferase	0	0	0	0	0	0	0	0	0	0	0	0	0	0	0	0	0	0	0	0	0	0	0	0	0	1	1	0	0	0	0	0	0	0	0	0	0	0	0	0	0	0	0	0	0
		K05934	cobJ/cbiH	precorrin-3B C17-methyltransferase	0	0	0	0	0	0	0	0	0	0	0	0	0	0	0	0	0	0	0	0	0	0	0	0	0	1	1	0	0	0	0	0	0	0	0	0	0	0	0	0	0	0	0	0	0
		K13541	cbiGH-cobJ	cobalt-precorrin 5A hydrolase / cobalt-factor III methyltransferase / precorrin-3B C17-methyltransferase	0	0	0	0	0	0	0	0	0	0	0	0	0	0	0	0	0	0	0	0	0	0	0	0	0	0	0	0	0	0	0	0	0	0	0	0	0	0	0	0	0	0	0	0	0
		K21479	cbiH60	cobalt-factor III methyltransferase	0	0	0	0	0	0	0	0	0	0	0	0	0	0	0	0	0	0	0	0	0	0	0	0	0	0	0	0	0	0	0	0	0	0	0	0	0	0	0	0	0	0	0	0	0
		K05936	cobM/cbiF	precorrin-4/cobalt-precorrin-4 C11-methyltransferase	0	0	0	0	0	0	0	0	0	0	0	0	0	0	0	0	0	0	0	0	0	0	0	0	0	1	1	0	0	0	0	0	0	0	0	0	0	0	0	0	0	0	0	0	0
		K02189	cbiG	cobalt-precorrin 5A hydrolase	0	0	0	0	0	0	0	0	0	0	0	0	0	0	0	0	0	0	0	0	0	0	0	0	0	1	1	0	0	0	0	0	0	0	0	0	0	0	0	0	0	0	0	0	0
		K02188	cbiD	cobalt-precorrin-5B (C1)-methyltransferase	0	0	0	0	0	0	0	0	0	0	0	0	0	0	0	0	0	0	0	0	0	0	0	0	0	1	1	0	0	0	0	0	0	0	0	0	0	0	0	0	0	0	0	0	0
		K02191	cbiT	cobalt-precorrin-6B (C15)-methyltransferase	0	0	0	0	0	0	0	0	0	0	0	0	0	0	0	0	0	0	0	0	0	0	0	0	0	1	1	0	0	0	0	0	0	0	0	0	0	0	0	0	0	0	0	0	0
		K03399	cbiE	cobalt-precorrin-7 (C5)-methyltransferase	0	0	0	0	0	0	0	0	0	0	2	0	0	0	0	0	0	0	0	0	0	0	0	0	0	1	1	0	0	0	0	0	0	0	0	0	0	0	0	0	0	0	0	0	0
		K06042	cobH-cbiC	precorrin-8X/cobalt-precorrin-8 methylmutase	0	0	0	0	0	0	0	0	0	0	0	0	0	0	0	0	0	0	0	0	0	0	0	0	0	1	1	0	0	0	0	0	0	0	0	0	0	0	0	0	0	0	0	0	0
		K02224	cobB-cbiA	cobyrinic acid a,c-diamide synthase	0	0	0	0	0	0	0	0	0	0	0	0	0	0	1	1	2	2	0	2	0	0	0	0	1	1	1	1	0	0	0	0	0	1	0	0	0	0	0	0	0	0	0	0	0
		K00798	pduO	cob(I)alamin adenosyltransferase	0	0	0	0	1	1	1	1	1	1	1	0	1	0	0	0	0	0	0	1	1	1	1	0	0	0	0	0	0	1	1	0	1	1	1	1	1	1	1	2	1	1	1	0	1
		K19221	cobA	cob(I)alamin adenosyltransferase	1	1	1	0	0	0	0	0	0	0	0	0	0	1	2	1	2	1	1	1	0	0	0	1	1	1	1	1	1	0	0	1	1	1	0	0	0	0	0	0	0	0	0	0	0
		K02231	cobP	adenosylcobinamide kinase / adenosylcobinamide-phosphate guanylyltransferase	0	0	0	0	0	0	0	0	0	0	0	0	0	0	0	0	0	0	0	0	0	0	0	0	0	0	0	0	0	0	0	0	0	0	0	0	0	0	0	0	0	0	0	0	0
		K02232	cobQ/cbiP	adenosylcobyric acid synthase	0	0	0	0	0	0	0	0	0	0	0	0	0	1	1	0	1	1	0	1	0	0	0	1	1	1	1	1	0	0	0	0	1	1	0	0	0	0	0	0	0	0	0	0	0
		K02227	cobD/cbiB	adenosylcobinamide-phosphate synthase	0	0	0	0	0	0	0	0	1	1	1	1	0	1	0	1	1	1	0	1	0	1	0	1	1	1	1	2	0	0	0	0	1	1	0	0	0	0	0	0	0	0	1	0	0
		K19712	cobY	adenosylcobinamide-phosphate guanylyltransferase	0	0	0	0	0	0	0	0	1	1	1	1	0	1	1	1	1	1	0	1	0	1	0	1	1	1	1	1	0	0	0	0	1	1	0	0	0	0	0	0	0	0	1	0	0
		K02233	cobS/cobV	adenosylcobinamide-GDP ribazoletransferase	0	0	0	0	0	0	0	0	1	1	1	1	0	1	0	1	1	1	0	1	0	1	0	1	1	1	1	1	0	0	0	0	1	2	0	0	0	0	0	0	0	0	1	0	0
		K08260	cbiZ	adenosylcobinamide hydrolase	0	0	0	0	0	0	0	0	0	0	0	0	0	0	2	1	1	1	0	0	0	0	0	0	0	1	1	1	0	0	0	0	0	0	0	0	0	0	0	0	0	0	0	0	0
		K00595	cobL	precorrin-6Y C5,15-methyltransferase (decarboxylating)	0	0	0	0	0	0	0	0	0	0	0	0	0	0	0	0	0	0	0	0	0	0	0	0	0	0	0	0	0	0	0	0	0	0	0	0	0	0	0	0	0	0	0	0	0
		K02230	cobN	cobaltochelatase CobN	0	0	0	0	0	0	0	0	0	0	0	0	0	0	0	0	0	0	0	0	0	0	0	0	0	3	0	0	0	0	0	0	0	0	0	0	0	0	0	0	0	0	0	0	0
Ectoine synthesis		K06718	ectA	L-2,4-diaminobutyric acid acetyltransferase	0	0	0	0	0	0	0	0	0	0	0	0	0	0	0	0	0	0	0	0	0	0	0	0	0	0	0	0	0	0	0	0	0	0	0	0	0	0	0	0	0	0	0	0	0
		K00133	asd	aspartate-semialdehyde dehydrogenase	0	0	0	0	0	0	0	0	0	0	0	0	0	0	0	0	0	0	0	1	1	1	1	0	0	0	0	0	1	0	1	1	1	1	1	1	1	1	0	1	0	0	0	0	0
		K00928	lysC	aspartate kinase	0	0	0	0	1	2	1	3	1	0	0	0	0	1	1	1	1	1	1	1	1	1	1	1	2	2	2	2	1	1	1	0	1	2	0	0	0	0	0	0	0	0	1	1	1
		K00003	hom	homoserine dehydrogenase	0	1	1	1	1	1	0	1	1	1	1	0	0	1	1	1	1	0	1	1	1	1	1	1	1	1	1	1	1	1	1	1	1	1	1	1	1	1	1	1	2	1	2	1	1
		K00836	ectB	diaminobutyrate-2-oxoglutarate transaminase	0	0	0	0	0	0	0	0	0	0	0	0	0	0	0	0	0	0	0	0	0	0	0	0	0	0	0	0	0	0	0	0	0	0	0	0	0	0	1	0	1	0	0	0	0
		K06720	ectC	L-ectoine synthase	0	0	0	0	0	0	0	0	0	0	0	0	0	0	0	0	0	0	0	0	0	0	0	0	0	0	0	0	0	0	0	0	0	0	0	0	0	0	0	0	0	0	0	0	0
		K10674	ectD	ectoine hydroxylase	0	0	0	0	0	0	0	0	0	0	0	0	0	0	0	0	0	0	0	0	0	0	0	0	0	0	0	0	0	0	0	0	0	0	0	0	0	0	0	0	0	0	0	0	0
Proteasome		K03432	psmA, prcA	proteasome alpha subunit	0	1	1	1	1	1	1	1	1	0	1	1	1	1	0	0	1	1	1	0	0	0	0	1	1	1	1	1	1	1	1	0	2	0	0	0	0	0	2	3	0	1	0	0	0
		K03433	psmB, prcB	proteasome beta subunit	1	2	1	2	2	2	1	2	2	1	1	2	2	2	2	1	2	2	2	2	2	2	2	2	2	2	2	2	2	2	3	2	3	1	2	2	2	2	1	5	4	1	2	2	2
Methane metabolism	methanogenesis (Methanol)	K14080	mtaA	methyl-Co(III) methanol-specific corrinoid protein]:coenzyme M methyltransferase	1	1	2	0	0	0	0	0	0	0	0	0	1	0	0	0	0	0	0	1	0	0	0	0	2	4	4	5	0	0	0	0	0	0	0	0	0	0	0	0	0	0	0	0	0
		K14081	mtaC	methanol corrinoid protein	0	0	0	0	0	0	0	0	0	0	0	0	0	0	0	0	0	0	0	0	0	0	0	0	0	1	1	1	0	0	0	0	0	0	0	0	0	0	0	0	0	0	0	0	0
		K04480	mtaB	methanol---5-hydroxybenzimidazolylcobamide Co-methyltransferase	1	1	1	1	0	0	0	0	0	0	0	0	1	0	0	0	0	0	0	0	0	0	0	0	0	1	1	0	0	0	0	0	0	0	0	0	0	0	0	0	0	0	0	0	0
		K00399	mcrA	methyl-coenzyme M reductase alpha subunit	0	0	0	0	0	0	0	0	0	0	0	0	0	0	0	0	0	0	0	0	0	0	0	0	0	0	0	1	0	0	0	0	0	0	0	0	0	0	0	0	0	0	0	0	0
		K00400	K00400	methyl coenzyme M reductase system, component A2	0	0	0	0	0	0	0	0	0	0	0	0	0	0	0	0	0	0	0	0	0	0	0	0	0	0	0	2	0	0	0	0	0	0	0	0	0	0	0	0	0	0	0	0	0
		K00401	mcrB	methyl-coenzyme M reductase beta subunit	0	0	0	0	0	0	0	0	0	0	0	0	0	0	0	0	0	0	0	0	0	0	0	0	0	0	0	1	0	0	0	0	0	0	0	0	0	0	0	0	0	0	0	0	0
		K00402	mcrG	methyl-coenzyme M reductase gamma subunit	0	0	0	0	0	0	0	0	0	0	0	0	0	0	0	0	0	0	0	0	0	0	0	0	0	0	0	1	0	0	0	0	0	0	0	0	0	0	0	0	0	0	0	0	0
		K14083	mttB	trimethylamine---corrinoid protein Co-methyltransferase	2	0	0	0	0	0	0	0	0	0	0	0	0	0	0	0	0	0	0	2	0	0	0	0	0	0	1	1	0	0	0	0	0	0	0	0	0	0	0	0	0	0	0	0	0
		K14084	mttC	trimethylamine corrinoid protein	1	0	1	1	0	0	0	0	0	0	0	0	1	0	0	0	0	0	0	1	0	0	0	0	0	1	2	2	0	0	0	1	0	0	0	0	0	0	0	0	0	0	0	0	0
		K03388	hdrA2	heterodisulfide reductase subunit A2	0	0	0	0	0	1	1	1	3	0	0	0	0	0	1	0	1	0	1	0	1	1	1	0	0	0	0	0	0	0	0	0	0	0	0	0	0	0	0	2	0	1	0	0	0
		K03389	hdrB2	heterodisulfide reductase subunit B2	0	0	0	0	0	1	1	1	0	0	0	0	0	0	0	0	0	0	0	0	3	2	3	0	0	0	0	0	1	0	0	0	0	0	0	0	0	0	0	0	0	0	0	0	0
		K03390	hdrC2	heterodisulfide reductase subunit C2	0	0	0	0	0	0	1	0	1	0	0	0	0	0	0	0	0	0	0	0	2	2	1	0	0	0	0	0	0	0	0	0	0	0	0	0	0	0	0	0	0	0	0	0	0
		K22480	hdrA1	heterodisulfide reductase subunit A1
		K22481	hdrB1	heterodisulfide reductase subunit B1
		K22482	hdrC1	heterodisulfide reductase subunit C1
		K22480	hdrA1	heterodisulfide reductase subunit A1	0	0	0	0	1	0	0	0	2	0	0	0	0	0	1	0	1	0	1	0	1	2	0	1	0	0	0	0	0	0	0	0	0	0	0	0	0	0	0	1	0	0	0	0	0
		K22481	hdrB1	heterodisulfide reductase subunit B1	0	0	0	0	0	0	0	0	0	0	0	0	0	0	0	0	0	0	0	0	0	0	0	0	0	0	0	0	0	0	0	0	0	0	0	0	0	0	0	0	0	0	0	0	0
		K22482	hdrC1	heterodisulfide reductase subunit C1	0	0	0	0	0	0	1	1	0	0	0	0	0	0	0	0	0	0	0	0	0	0	0	0	0	0	0	0	0	0	0	0	0	0	0	0	0	0	0	0	0	0	0	0	0
		K08264	hdrD	heterodisulfide reductase subunit D	3	0	0	0	0	0	0	0	0	0	1	0	0	1	1	0	0	0	0	0	3	3	6	4	0	0	0	1	1	0	0	0	0	0	0	0	0	0	0	0	0	0	0	0	0
		K14126	mvhA, vhuA, vhcA	F420-non-reducing hydrogenase large subunit	0	0	0	0	1	0	0	0	0	0	0	0	0	0	0	0	0	0	0	0	2	3	2	0	0	0	0	0	0	0	0	0	0	0	0	0	0	0	0	0	0	0	0	0	0
		K14127	mvhD, vhuD, vhcD	F420-non-reducing hydrogenase iron-sulfur subunit	0	0	0	0	0	0	0	0	1	0	0	0	0	0	1	0	1	0	1	0	1	1	1	0	0	0	0	0	0	0	0	0	0	0	0	0	0	0	0	1	0	0	0	0	0
		K14128	mvhG, vhuG, vhcG	F420-non-reducing hydrogenase small subunit	0	0	0	0	2	0	0	0	0	0	0	0	0	0	0	0	0	0	0	0	2	2	2	0	0	0	0	0	0	0	0	0	0	0	0	0	0	0	0	0	0	0	0	0	0
		K22516	fdhA	formate dehydrogenase (coenzyme F420) alpha subunit	0	0	0	0	0	0	0	0	1	1	1	1	0	0	0	0	0	0	0	2	0	0	1	0	0	0	0	0	0	0	2	0	1	0	0	0	0	0	0	0	0	1	0	0	0
		K03421	mcrC	methyl-coenzyme M reductase subunit C	0	0	0	0	0	0	0	0	0	0	0	0	0	0	0	0	0	0	0	0	0	0	0	0	0	0	0	1	0	0	0	0	0	0	0	0	0	0	0	0	0	0	0	0	0
		K03422	mcrD	methyl-coenzyme M reductase subunit D	0	0	0	0	0	0	0	0	0	0	0	0	0	0	0	0	0	0	0	0	0	0	0	0	0	0	0	1	0	0	0	0	0	0	0	0	0	0	0	0	0	0	0	0	0
	Methanogenesis marker	arCOG04900			0	0	0	0	0	0	0	0	0	0	0	0	0	0	0	0	0	0	0	0	0	0	0	0	0	0	0	1	0	0	0	0	0	0	0	0	0	0	0	0	0	0	0	0	0
		arCOG04901			0	0	0	0	0	0	0	0	0	0	0	0	0	0	0	0	0	0	0	0	0	2	0	0	0	0	0	1	0	0	0	0	0	0	0	0	0	0	0	0	0	0	0	0	0
		arCOG04903			0	0	0	0	0	0	0	0	0	0	0	0	0	0	0	0	0	0	0	0	0	1	0	0	0	0	0	1	0	0	0	0	0	0	0	0	0	0	0	0	0	0	0	0	0
		arCOG02679			0	0	0	0	0	0	0	0	0	0	0	0	0	0	0	0	0	0	0	0	0	1	0	0	0	0	0	1	0	0	0	0	0	0	0	0	0	0	0	0	0	0	0	0	0
		arCOG04904			0	0	0	0	0	0	0	0	0	0	0	0	0	0	0	0	0	0	0	0	0	0	0	0	0	0	0	1	0	0	0	0	0	0	0	0	0	0	0	0	0	0	0	0	0
		arCOG03226			0	0	0	0	0	0	0	0	0	0	0	0	0	0	0	0	0	0	0	0	0	0	0	0	0	0	0	1	0	0	0	0	0	0	0	0	0	0	0	0	0	0	0	0	0
		arCOG00185			0	0	0	0	0	0	0	0	0	0	0	0	0	1	0	0	1	0	0	0	0	0	0	0	0	0	0	2	0	0	0	0	0	0	1	0	0	0	0	0	0	0	0	0	0
		arCOG03225			0	0	0	0	0	0	0	0	0	0	0	0	0	0	0	0	0	0	0	0	0	0	0	0	0	0	0	1	0	0	0	0	0	0	0	0	0	0	0	0	0	0	0	0	0
		arCOG04859			0	0	0	0	0	0	0	0	0	0	0	0	0	0	0	0	0	0	0	0	0	0	0	0	0	0	0	1	0	0	0	0	0	0	0	0	0	0	0	0	0	0	0	0	0
		arCOG00640			0	0	0	0	0	0	0	0	0	0	0	0	0	0	0	0	0	0	0	0	0	0	0	0	0	0	0	1	0	0	0	0	0	0	0	0	0	0	0	0	0	0	0	0	0
		arCOG04893			0	0	0	0	0	0	0	0	0	0	0	0	0	0	0	0	0	0	0	0	0	1	0	0	0	0	0	1	0	0	0	0	0	0	0	0	0	0	0	0	0	0	0	0	0
		arCOG03231			0	0	0	0	0	0	0	0	0	0	0	0	0	0	0	0	0	0	0	0	0	0	0	0	0	0	0	2	0	0	0	0	0	0	0	0	0	0	0	0	0	0	0	0	0
		arCOG02882			0	0	0	0	0	0	0	0	0	0	0	0	0	0	0	0	0	0	0	0	0	0	0	0	0	0	0	1	0	0	0	0	0	0	0	0	0	0	0	0	0	0	0	0	0
		arCOG04847			0	0	0	0	0	0	0	0	0	0	0	0	0	0	0	0	0	0	0	0	0	0	0	0	0	0	0	0	1	0	0	0	0	0	0	0	0	0	0	0	0	0	0	0	0
		arCOG04846			0	0	0	0	0	0	0	0	0	0	0	0	0	0	0	0	0	0	0	0	0	0	0	0	0	0	0	1	0	0	0	0	0	0	0	0	0	0	0	0	0	0	0	0	0
		arCOG04902			0	0	0	0	0	0	0	0	0	0	0	0	0	0	0	0	0	1	0	0	0	0	0	0	0	0	0	0	0	0	0	0	0	0	0	0	0	0	0	0	0	0	0	0	1
		arCOG03221			0	0	0	0	0	0	0	0	1	1	0	1	0	0	0	0	0	0	0	0	1	0	1	0	0	1	1	1	0	0	0	0	0	0	0	0	0	0	0	0	0	0	0	0	0
		arCOG04894			0	0	0	0	0	0	0	0	0	0	0	0	0	0	0	0	0	0	0	0	0	0	0	0	1	0	0	0	0	0	0	0	0	0	0	0	0	0	0	0	0	0	0	0	0
	Coenzyme M biosynthesis	K08097	comA	phosphosulfolactate synthase	0	0	0	0	1	0	1	0	0	0	0	0	0	0	0	0	0	0	0	0	0	0	0	0	0	0	0	0	0	0	0	0	1	1	0	0	0	0	2	3	2	1	0	0	0
		K05884	comC	L-2-hydroxycarboxylate dehydrogenase (NAD+)	1	2	3	1	1	0	0	0	0	0	0	0	0	0	0	0	0	0	0	2	0	0	0	1	0	0	0	0	0	0	0	0	0	0	0	0	0	0	1	0	0	0	0	2	2
		K06034	comD	sulfopyruvate decarboxylase subunit alpha	0	0	0	0	0	0	0	0	0	0	0	0	0	0	0	0	0	0	0	0	0	0	0	1	0	0	0	0	2	2	1	0	0	0	0	0	0	0	0	0	0	0	0	0	0
		K13039	comE	sulfopyruvate decarboxylase subunit beta	0	0	0	0	0	0	0	0	0	0	0	0	0	0	0	0	0	0	0	0	0	0	0	1	0	0	0	0	2	2	1	0	0	0	0	0	0	0	0	0	0	0	0	0	0
	Formaldehyde assimilation, ribulose monophosphate pathway	K08093	hxlA	3-hexulose-6-phosphate synthase	0	0	0	1	0	0	0	0	0	0	0	0	0	0	1	1	1	1	0	0	0	0	0	0	0	0	0	0	0	0	0	0	0	0	0	0	0	0	0	0	0	0	0	0	0
		K13812	fae-hps	bifunctional enzyme Fae/Hps	0	0	0	0	0	0	0	0	1	1	1	1	0	0	0	0	0	0	1	1	1	1	1	1	1	1	1	0	0	0	0	1	0	0	0	0	0	0	0	0	0	0	0	0	0
		K08094	hxlB	6-phospho-3-hexuloisomerase	2	1	1	1	2	0	0	0	1	1	1	1	1	1	1	1	1	1	1	1	1	1	1	1	1	1	1	1	1	1	1	1	0	0	0	0	0	0	0	0	0	0	0	0	0
		K13831	hps-phi	3-hexulose-6-phosphate synthase / 6-phospho-3-hexuloisomerase	1	1	1	0	0	0	0	0	0	0	0	0	0	1	1	0	0	0	0	0	0	0	0	0	0	0	0	0	0	1	0	0	0	0	0	0	0	0	0	0	0	0	0	0	0
		K00918	pfkC	ADP-dependent phosphofructokinase/glucokinase	0	0	0	0	0	0	0	0	0	0	0	0	0	0	0	0	0	0	0	0	0	0	0	0	1	1	1	1	0	0	0	0	0	0	0	0	0	0	0	0	0	0	0	0	0
		K21071	pfk	ATP-dependent phosphofructokinase / diphosphate-dependent phosphofructokinase	1	1	1	1	0	0	0	0	0	0	0	0	0	0	0	0	0	0	1	0	0	0	0	0	0	0	0	0	0	0	0	1	1	0	1	1	1	1	1	0	0	0	0	0	0
		K01622	-	fructose 1,6-bisphosphate aldolase/phosphatase [EC:4.1.2.13 3.1.3.11]	0	1	0	0	1	1	2	1	1	1	1	1	0	1	1	1	1	1	0	1	0	1	1	1	1	1	1	1	1	1	1	0	0	0	0	0	0	0	0	1	0	0	0	0	0
		K11645	fbaB	Fructose-bisphosphate aldolase	1	1	1	1	0	0	0	0	1	0	0	0	0	0	0	0	0	0	1	0	0	0	0	0	0	0	0	0	0	0	0	1	1	0	1	1	1	1	1	1	1	0	1	1	1
		K16306	-	fructose-bisphosphate aldolase / 2-amino-3,7-dideoxy-D-threo-hept-6-ulosonate synthase	3	3	1	1	0	1	1	1	1	1	1	1	1	2	2	1	1	1	1	2	1	1	1	1	1	1	1	1	1	1	1	0	2	2	1	2	2	2	0	0	2	0	1	1	1
		K00850	pfkA, PFK	6-phosphofructokinase 1	1	1	1	1	0	0	0	0	0	0	0	0	0	0	0	0	0	0	0	0	0	0	0	0	0	0	0	0	0	0	0	0	0	0	0	0	0	0	0	0	0	0	0	0	0
		K01624	FBA, fbaA	fbaA; fructose-bisphosphate aldolase, class II	1	1	0	0	0	0	0	0	0	0	0	0	0	0	0	0	0	0	0	0	0	0	0	0	0	0	0	0	0	0	0	0	0	0	0	0	0	0	0	0	0	0	0	0	0
	Coenzyme F420 biosynthesis	K11779	fbiC	FO synthase	0	0	0	0	0	0	0	0	1	0	0	0	0	0	1	0	0	0	0	0	0	0	0	0	1	1	1	2	0	0	0	0	0	0	0	0	0	0	0	0	0	1	0	0	0
		K11780	cofG	7,8-didemethyl-8-hydroxy-5-deazariboflavin synthase	0	0	0	0	0	0	0	0	0	0	1	0	0	0	0	0	0	0	1	0	0	0	0	0	0	0	0	0	0	0	0	0	0	0	0	0	0	0	0	0	0	0	0	0	0
		K11781	cofH	5-amino-6-(D-ribitylamino)uracil---L-tyrosine 4-hydroxyphenyl transferase	0	0	0	0	0	0	0	0	1	0	1	1	0	0	1	0	0	0	1	0	0	0	0	0	1	1	1	0	0	0	0	0	0	0	0	0	0	0	0	0	0	1	0	0	0
		K11212	cofD	FO 2-phospho-L-lactate transferase	0	0	0	0	1	1	1	1	1	0	1	0	1	0	1	1	1	1	1	1	0	1	0	1	1	1	1	1	1	1	1	1	0	0	1	1	1	1	0	1	2	0	1	1	1
		K14941	cofC	2-phospho-L-lactate guanylyltransferase	0	0	0	0	0	0	0	0	0	0	0	0	1	0	0	0	0	0	0	1	0	2	0	1	1	1	1	1	1	1	1	1	0	0	1	1	1	1	0	1	2	0	1	1	1
		K12234	cofE, fbiB	coenzyme F420-0:L-glutamate ligase / coenzyme F420-1:gamma-L-glutamate ligase	1	1	1	1	3	2	2	2	2	2	2	1	2	2	2	2	2	2	2	3	3	4	3	3	3	3	3	3	3	2	3	2	2	2	1	3	2	2	2	5	5	3	2	1	2
Coenzyme A biosynthesis		K03525	coaX	Type III pantothenate kinase	0	0	0	0	0	0	0	0	0	0	0	0	0	0	0	0	0	0	0	0	0	0	0	0	0	0	0	0	0	0	0	0	0	0	0	0	0	0	0	0	0	0	0	0	0
		K13038	coaBC	phosphopantothenoylcysteine decarboxylase / phosphopantothenate---cysteine ligase	0	0	0	0	0	1	0	0	1	1	1	1	0	0	0	0	0	0	0	1	0	1	0	1	0	1	1	1	1	1	1	1	1	1	1	1	1	1	0	1	1	0	2	0	0
		K02201	-	pantetheine-phosphate adenylyltransferase	2	1	1	1	1	1	1	1	1	0	1	1	1	1	1	0	1	1	1	1	1	1	1	1	1	1	1	1	1	1	1	1	1	1	1	1	1	1	1	1	2	0	1	0	1
		K00859	coaE	Dephospho-CoA kinase	0	0	1	1	0	0	0	0	0	0	0	0	0	0	0	0	0	0	0	0	0	0	0	0	0	0	0	0	0	0	0	0	0	0	1	0	0	0	0	0	0	0	0	0	0
Thiamine biosynthesis		K03147	thiC	phosphomethylpyrimidine synthase	0	0	0	0	0	0	0	0	0	0	0	0	0	0	0	0	0	0	0	0	0	1	0	0	2	1	2	1	0	0	0	0	0	0	0	0	0	0	0	0	0	0	0	0	0
		K00941	thiD	hydroxymethylpyrimidine/phosphomethylpyrimidine kinase	0	0	0	0	0	0	0	0	0	0	0	0	0	0	0	0	0	0	0	0	0	0	1	0	0	0	0	0	0	0	0	0	0	1	0	0	0	0	0	0	0	0	0	0	0
		K21219	thiDN	hydroxymethylpyrimidine kinase / phosphomethylpyrimidine kinase / thiamine-phosphate diphosphorylase	1	1	2	1	0	0	0	1	1	2	1	1	1	0	0	0	0	0	1	1	1	1	0	1	1	1	1	1	1	0	0	0	1	0	0	0	0	0	0	0	0	1	0	0	0
		K21220	thiN	thiamine-phosphate diphosphorylase	0	0	1	0	0	0	0	0	0	0	0	0	1	0	0	0	0	0	0	0	0	0	0	0	0	0	0	0	0	0	0	0	0	0	0	0	0	0	0	0	0	0	0	0	0
		K00788	thiE	thiamine-phosphate pyrophosphorylase	0	0	0	0	0	0	0	0	0	1	1	1	0	0	0	0	1	0	0	0	0	0	0	0	0	0	0	0	1	0	0	0	0	0	0	0	0	0	0	1	0	0	1	0	0
		K00946	thiL	thiamine-monophosphate kinase	1	1	1	1	1	1	1	1	1	1	1	0	0	1	1	1	1	1	1	1	1	1	1	1	1	1	1	1	1	1	1	1	1	1	1	1	1	1	1	1	1	1	1	0	1
Heat related genes		K03799	htpX	heat shock protein HtpX	1	2	2	2	1	1	1	1	1	1	1	1	1	2	2	1	2	2	2	1	1	1	1	1	2	1	3	2	0	0	1	1	1	3	1	1	0	1	2	1	1	1	1	1	1
		K04043	dnaK, HSPA9	molecular chaperone DnaK	2	1	1	1	1	1	1	1	0	0	1	1	0	0	1	1	1	1	1	1	1	1	2	1	1	1	1	1	1	1	1	1	2	1	2	3	2	2	1	2	2	1	1	1	1
		K03686	dnaJ	molecular chaperone DnaJ	1	1	1	1	1	1	1	1	0	0	1	1	0	0	1	1	1	1	1	1	1	1	2	1	1	1	1	1	1	1	1	1	1	1	1	1	1	1	0	2	1	1	1	1	1
		K03687	GRPE	molecular chaperone GrpE	1	1	1	2	1	1	1	1	0	0	1	0	0	0	1	1	1	1	1	1	1	1	1	1	1	1	1	1	1	1	1	1	1	1	1	1	1	0	1	2	1	1	1	1	1
		K03170	topG, rgy	reverse gyrase	0	0	2	0	0	0	0	0	1	1	1	1	2	1	1	1	0	0	0	0	0	2	1	1	0	0	0	0	0	0	0	0	0	0	0	0	0	0	0	0	0	0	0	0	0
		arCOG00279	SAMDC	S-adenosylmethionine decarboxylase/arginine decarboxylase	0	0	1	0	0	0	0	0	1	1	1	1	0	0	0	0	0	0	0	0	1	1	1	1	0	1	0	0	0	0	0	0	0	0	0	0	0	0	0	0	0	0	0	0	0
		K04077	groEL, HSPD1	chaperonin GroEL	0	0	0	0	0	0	0	0	0	0	0	0	0	0	0	0	0	0	0	0	0	0	0	0	0	0	0	0	0	0	0	0	0	0	0	0	0	0	0	0	0	0	0	0	0
		K04079	HSP90A, htpG	molecular chaperone HtpG	0	0	0	0	0	0	0	0	0	0	0	0	0	0	0	0	0	0	0	0	0	0	0	0	0	0	0	0	0	0	0	0	0	0	0	0	0	0	0	0	0	0	0	0	0
		K04080	ibpA	molecular chaperone IbpA	0	0	0	0	0	0	0	0	0	0	0	0	0	0	0	0	0	0	0	0	0	0	0	0	0	0	0	0	0	0	0	0	0	0	0	0	0	0	0	0	0	0	0	0	0
		K13993	HSP20	HSP20 family protein	2	3	4	2	4	1	2	0	3	3	3	3	0	3	2	3	2	3	3	3	3	3	3	3	2	4	2	1	1	1	3	2	1	1	0	1	2	0	0	5	4	4	3	3	1
Light-related genes		K03703	uvrC	excinuclease ABC subunit C	0	0	0	0	0	0	0	0	0	0	0	0	0	0	0	0	0	0	0	0	0	0	0	0	0	0	0	0	0	0	0	1	0	0	0	0	0	0	1	2	3	1	0	0	0
		K01669	phrB	deoxyribodipyrimidine photo-lyase	0	3	0	0	0	0	0	0	0	0	0	0	0	0	0	0	0	0	0	0	0	0	0	0	0	0	0	0	0	0	0	0	0	0	0	0	0	0	0	0	0	0	0	0	0
		K03701	uvrA	excinuclease ABC subunit A	0	0	0	0	0	0	1	0	0	0	0	0	0	0	0	0	0	0	0	0	0	0	0	0	0	0	0	0	0	0	0	1	0	0	0	0	0	0	3	2	2	1	0	0	0
		K03702	uvrB	excinuclease ABC subunit B	0	0	0	0	0	0	0	0	0	0	0	0	0	0	0	0	0	0	0	0	0	0	0	0	0	0	0	0	0	0	0	1	0	0	0	0	0	0	1	2	1	1	0	0	0
Cold related genes		K03704	cspA	cold shock protein	0	0	0	0	0	0	0	0	0	0	0	0	0	0	0	0	0	0	0	0	0	0	0	0	0	0	0	0	0	0	0	0	0	0	0	0	0	0	0	0	0	0	0	0	0
		K02469	gyrA	DNA gyrase subunit A	0	0	0	0	0	0	0	0	0	0	0	0	0	0	0	0	0	0	0	0	0	0	0	0	0	0	0	0	0	0	0	0	0	0	0	0	0	0	0	0	0	0	0	0	0
		K02470	gyrB	DNA gyrase subunit B	0	0	0	0	0	0	0	0	0	0	0	0	0	0	0	0	0	0	0	0	0	0	0	0	0	0	0	0	0	0	0	0	0	0	0	0	0	0	0	0	0	0	0	0	0
Other important genes		PF07731/IPR011706/PF07732/IPR011707	MCO	Multicopper oxidase	0	0	0	0	1	0	0	0	0	0	0	0	0	0	0	0	0	0	0	3	0	0	0	0	0	0	0	0	1	2	1	1	1	3	1	0	0	0	1	1	1	1	3	0	0
		K08681	pdxT, pdx2	5'-phosphate synthase pdxT subunit (B6 synthesis)	0	0	0	0	1	1	1	1	1	0	0	0	1	0	1	0	0	0	0	1	0	0	2	1	1	1	1	1	1	0	0	0	1	1	1	1	1	1	0	1	0	0	1	0	0
		K18049	mpnS	methylphosphonate synthase	0	0	0	0	0	0	0	0	0	0	0	0	0	0	0	0	0	0	0	0	0	0	0	0	0	0	0	0	1	0	0	0	0	0	0	0	0	0	0	0	0	0	0	0	0
		K05568	mrpD	multicomponent Na+:H+ antiporter subunit D	0	1	1	1	0	0	0	0	0	0	0	0	1	0	0	0	0	0	0	0	0	0	0	1	1	1	1	1	0	0	0	0	0	0	0	0	0	0	0	0	0	0	0	1	0
		K15234	ccl	citryl-CoA lyase	0	0	0	0	0	0	0	0	0	0	0	0	0	0	0	0	0	0	0	0	0	0	0	0	0	0	0	0	1	0	0	0	0	0	0	0	0	0	0	0	0	0	0	0	0
		K01725	cynS	cyanate lyase	0	0	0	0	0	0	0	0	0	0	0	0	0	0	0	0	0	0	0	0	0	0	0	0	0	0	0	0	0	0	0	0	0	0	0	0	0	0	0	0	0	0	0	0	0
		K01501	-	nitrilase	0	0	0	0	0	1	0	1	0	0	0	1	0	0	0	0	0	0	0	0	0	0	0	0	0	0	0	0	3	0	2	0	0	0	0	0	0	0	0	1	0	1	0	0	0
		K01673	cynT	carbonic anhydrase	0	0	0	0	0	0	0	0	0	0	0	0	0	0	0	0	0	0	0	0	0	0	0	0	0	0	0	0	0	0	0	0	0	0	0	0	0	0	0	0	0	0	0	0	0
		K03124	TFIIB, tfb	transcription initiation factor TFIIB	3	3	3	3	4	2	2	3	2	2	4	2	3	1	1	1	2	1	4	3	3	4	3	4	2	2	3	3	2	3	2	4	2	2	2	2	2	2	1	11	10	10	6	5	15
		K05802	kefA	potassium-dependent mechanosensitive channel	0	0	0	0	0	0	0	0	0	0	0	0	0	0	0	0	0	0	0	0	0	0	0	0	0	0	0	0	0	0	0	0	0	0	0	0	0	0	0	0	0	0	1	0	0
		K03821	phbC, phaC	polyhydroxyalkanoate synthase subunit PhaC	0	0	0	0	0	0	0	0	0	0	0	0	0	0	0	0	0	0	0	0	0	0	0	0	0	0	0	0	0	0	0	1	0	0	0	0	0	0	0	0	0	0	1	0	0
		K22881	phaE	polyhydroxyalkanoate synthase subunit PhaE	0	0	0	0	0	0	0	0	0	0	0	0	0	0	0	0	0	0	0	0	0	0	0	0	0	0	0	0	0	0	0	2	0	0	0	0	0	0	0	0	0	0	1	0	0
		K18931	ampp	AMP phosphorylase	0	1	1	0	1	0	0	0	0	0	0	0	0	2	2	1	2	2	1	0	0	0	0	0	0	1	0	0	0	0	0	0	1	1	0	0	0	0	0	0	0	0	0	0	0
		K18237		ribose 1,5-bisphosphate isomerase	1	1	1	1	2	2	1	2	0	1	2	2	0	2	2	1	2	2	2	0	1	2	1	0	0	1	0	0	0	0	0	1	1	1	1	1	0	1	0	0	0	0	0	0	0
		K01821	praC	4-oxalocrotonate tautomerase	0	1	1	1	0	0	0	0	0	0	0	0	0	0	0	0	0	0	0	0	1	0	1	2	0	1	1	1	1	0	2	0	0	0	0	0	0	0	2	0	0	0	1	0	0
		K07104	catE	catechol 2,3-dioxygenase	0	0	0	0	0	0	1	0	0	0	0	0	0	0	0	0	0	0	0	0	0	0	0	0	0	0	0	0	0	1	1	0	0	0	0	0	0	0	0	2	0	0	1	1	1
		K10216	dmpD	2-hydroxymuconate-semialdehyde hydrolase	0	0	0	0	0	0	0	0	0	0	0	0	0	0	0	0	0	0	0	0	0	0	0	0	0	0	0	0	1	0	0	0	0	0	0	0	0	0	0	0	0	0	0	0	0
		K12339	cysM	cysteine synthase B	1	0	1	0	2	0	0	0	0	0	0	0	1	1	1	0	2	2	1	1	2	2	1	1	0	0	1	1	1	0	0	2	1	1	0	1	1	1	0	2	0	3	1	0	0
		K00528	fpr	ferredoxin/flavodoxin---NADP+ reductase	0	0	0	0	0	0	0	0	0	0	0	0	0	0	0	0	0	0	0	0	0	0	0	0	0	0	0	0	0	0	0	0	0	0	0	0	0	0	0	0	0	0	0	0	0
		K03163	TOP1	DNA topoisomerase I (IB)	1	1	1	1	1	1	2	1	0	0	0	0	0	0	1	1	1	1	1	0	1	1	1	1	2	0	0	0	1	2	0	1	1	0	2	1	1	1	1	1	1	1	2	1	1
		K03168	topA	DNA topoisomerase I (IA)	0	1	1	1	1	1	1	1	0	0	0	1	0	1	1	1	1	1	1	1	1	1	1	0	1	1	1	1	1	1	1	1	1	1	1	1	0	1	1	1	0	1	1	0	1
		K10150	cysO	cysteine synthase / O-phosphoserine sulfhydrylase / cystathionine beta-synthase	0	0	0	0	0	0	0	0	0	1	2	1	0	0	0	0	0	0	0	0	0	0	0	0	0	0	0	0	0	0	0	0	0	0	0	0	0	0	0	0	0	0	0	0	0
		K01738	cysK	cysteine synthase	0	1	0	0	1	1	2	0	1	0	0	0	1	1	1	1	1	1	1	0	0	0	0	1	0	0	0	0	0	0	0	0	0	0	0	0	0	0	0	0	0	1	1	1	1
[truncated: 229 more columns]
