# Supplementary material for: Temperature, pH, and oxygen availability contributed to the functional differentiation of ancient Nitrososphaeria
Source: ISME J. 2024 Jan 10;18(1):wrad031. doi: 10.1093/ismejo/wrad031 (PMC10833072; doi:10.1093/ismejo/wrad031)
Supplement: Supplementary_Data_3_wrad031 [file supplementary_data_3_wrad031.xlsx]

## Sheet: Data 3
Supplementary Data 3 The basic genomic features of the Nitrososphaeria MAGs reconstructed in the present study.
Taxon_classification		Accession number	Genome_ID	Organism	Source Description	No. of Scaffolds	Genome size (bp)	Compla	Conta	Heteroa	Estimated sizeb	Rel abund	Rep	tRNA	5S rRNA	23S rRNA	16S rRNA	Predicted OGTs (°C)c	Respiration typed	Habitate typee	pHf	Tem (℃)g
JACIWG01	JACIWG01	GCA_029776065.1	DRTY6_bin.115	Nitrososphaeria archaeon DRTY6_bin.115	hot spring sediment	16	1740315	99.03	3.88	0	1.75736e+06	0.000181082	Yes	50	1	1	1	60.743	Anaerobic	Thermal	2.18	60
		GCA_029776055.1	JZ3_bin.108	Nitrososphaeria archaeon JZ3_bin.108	hot spring sediment	83	1232986	65.05	0	0	1.89544e+06	0.000426082	No	15	0	0	0	65.6573	-	-	-	-
		GCA_029776095.1	DRTY1_bin.3344	Nitrososphaeria archaeon DRTY1_bin.3344	hot spring sediment	221	1047629	58.44	0	0	1.79266e+06	0.00235557	No	31	0	1	1	66.0529	-	-	-	-
		GCA_029776125.1	DRTY7_bin.36	Nitrososphaeria archaeon DRTY7.bin_36	hot spring sediment	167	1241443	93.69	0.97	0	1.32505e+06	0.0130634	Yes	46	1	1	1	66.2362	Anaerobic	Thermal	2.37	55.8
Conexivisphaerales	DTJL01	GCA_029776075.1	DRTY3_bin.1628	Nitrososphaeria archaeon DRTY3_bin.1628	hot spring sediment	45	1600753	77.99	0	0	2.05251e+06	0.00030288	No	40	1	1	1	54.4838	-	-	-	-
		GCA_029775965.1	DRTY1_bin.15	Nitrososphaeria archaeon DRTY1_bin.15	hot spring sediment	55	1735192	98.06	0	0	1.76952e+06	0.000955492	Yes	41	1	1	1	53.7445	Aerobic	Thermal	3.2	67
		GCA_029784875.1	YP1_bin.47	Nitrososphaerota archaeon YP1_bin.47	acid mine drainage sediment	213	2075192	85.44	0.97	0	2.42883e+06	0.0014	Yes	41	1	1	1	48.2092	Aerobic	Nonthermal	2.72	NA
		GCA_029784755.1	WH2_bin.71	Nitrososphaerota archaeon WH2_bin.71	acid mine drainage sediment	112	1064351	63.03	0	0	1.68864e+06	0.0005	No	27	1	1	1	48.4324	-	-	-	-
		GCA_029784735.1	YF1_bin.197	Nitrososphaerota archaeon YF1_bin.197	acid mine drainage sediment	64	1471252	97.65	0	0	1.50666e+06	0.0013	Yes	36	1	1	1	49.0521	Aerobic	Nonthermal	2.69	NA
	UBA164	GCA_029776015.1	DRTY9_bin.7	Nitrososphaeria archaeon DRTY9_bin.7	hot spring sediment	171	1599915	89.24	0	0	1.79282e+06	0.0156446	Yes	38	1	0	0	50.9787	Microaerobic	Thermal	2.25	NA
		GCA_029775955.1	DRTY3_bin.13	Nitrososphaeria archaeon DRTY3_bin.13	hot spring sediment	211	1652941	86.33	0.97	0	1.91468e+06	0.0191155	No	41	1	1	1	50.6709	-	-	-	-
		GCA_029784655.1	DBS2-4_bin.118	Nitrososphaerota archaeon DBS2-4_bin.118	acid mine drainage sediment	60	1391635	90.45	0	0	1.53857e+06	0.0019	No	38	1	0	0	49.4436	-	-	-	-
		GCA_029784645.1	FK3_bin.25	Nitrososphaerota archaeon FK3_bin.25	acid mine drainage sediment	114	1560087	91.42	0	0	1.70651e+06	0.0022	No	43	0	1	1	50.2561	-	-	-	-
		GCA_029784715.1	FK5_bin.0	Nitrososphaerota archaeon FK5_bin.0	acid mine drainage sediment	101	1483371	80.1	0.97	100	1.8519e+06	0.0057	No	47	0	1	1	49.5974	-	-	-	-
		GCA_029784635.1	FK1_bin.15	Nitrososphaerota archaeon FK1_bin.15	acid mine drainage sediment	42	1502851	91.42	0	0	1.6439e+06	0.0156	Yes	45	1	1	1	49.7842	Microaerobic	Nonthermal	3.06	NA
		GCA_029784695.1	FK4_bin.53	Nitrososphaerota archaeon FK4_bin.53	acid mine drainage sediment	96	1478753	90.45	0.97	100	1.63488e+06	0.0065	No	44	0	1	1	49.7572	-	-	-	-
		GCA_029786415.1	DBS2-1_bin.118	Nitrososphaerota archaeon DBS2-1_bin.118	acid mine drainage sediment	174	936713	69.84	0	0	1.34123e+06	0.0007	No	24	0	1	1	50.6345	-	-	-	-
		GCA_029786515.1	FK2_bin.36	Nitrososphaerota archaeon FK2_bin.36	acid mine drainage sediment	53	1680646	94.66	0	0	1.77546e+06	0.0014	Yes	50	1	1	1	49.8895	Microaerobic	Nonthermal	2.48	NA
		GCA_029786565.1	TL5_bin.91	Nitrososphaerota archaeon TL5_bin.91	acid mine drainage sediment	108	1303260	91.26	0.97	0	1.42807e+06	0.0022	No	39	1	1	1	51.0288	-	-	-	-
		GCA_029786555.1	YP1_bin.48	Nitrososphaerota archaeon YP1_bin.48	acid mine drainage sediment	84	1097181	65.7	0	0	1.66999e+06	0.003	No	34	1	0	1	53.5666	-	-	-	-
		GCA_029786455.1	DBS2-4_bin.120	Nitrososphaerota archaeon DBS2-4_bin.120	acid mine drainage sediment	123	1138373	85.85	0	0	1.326e+06	0.0027	No	33	0	1	0	51.0865	-	-	-	-
		GCA_029786535.1	FK5_bin.52	Nitrososphaerota archaeon FK5_bin.52	acid mine drainage sediment	62	679317	74.7	0.97	0	909394	0.0026	No	16	1	0	0	51.4921	-	-	-	-
		GCA_029786625.1	YP2_bin.59	Nitrososphaerota archaeon YP2_bin.59	acid mine drainage sediment	147	1045910	66.18	0	0	1.5804e+06	0.002	No	28	1	0	0	51.0484	-	-	-	-
		GCA_029786595.1	FK4_bin.88	Nitrososphaerota archaeon FK4_bin.88	acid mine drainage sediment	110	1609299	92.64	1.94	100	1.73715e+06	0.0038	No	44	1	0	0	50.8959	-	-	-	-
		GCA_029786485.1	FK1_bin.29	Nitrososphaerota archaeon FK1_bin.29	acid mine drainage sediment	163	1952564	93.37	1.46	100	2.09121e+06	0.0067	No	65	1	0	0	50.5325	-	-	-	-
		GCA_029786615.1	YS4_bin.66	Nitrososphaerota archaeon YS4_bin.66	acid mine drainage sediment	27	1399358	93.2	0	0	1.50146e+06	0.0009	No	45	1	1	1	51.2146	-	-	-	-
		GCA_029786655.1	YS5_bin.43	Nitrososphaerota archaeon YS5_bin.43	acid mine drainage sediment	126	976954	71.4	0	0	1.36828e+06	0.001	No	33	1	1	1	50.6771	-	-	-	-
		GCA_029786475.1	DX2_bin.79	Nitrososphaerota archaeon DX2_bin.79	acid mine drainage sediment	42	1374057	93.2	0	0	1.47431e+06	0.0007	No	45	1	1	1	51.288	-	-	-	-
Nitrososphaerales	New family	GCA_029775995.1	QQ_bin.110111	Nitrososphaeria archaeon QQ_bin.110111	hot spring sediment	184	1889933	95.15	0	0	1.98627e+06	0.00115578	Yes	39	1	1	1	71.5506	Aerobic	Thermal	6.28	77
	JAAOZN01	GCA_029775985.1	JZ2_bin.186	Nitrososphaeria archaeon JZ2_bin.186	hot spring sediment	69	1437424	95.63	0	0	1.50311e+06	0.000237695	No	40	1	1	1	64.3787	-	-	-	-
		GCA_029775855.1	DRTY6_bin.124	Nitrososphaeria archaeon DRTY6_bin.124	hot spring sediment	6	1507471	95.63	0	0	1.57636e+06	0.000320993	Yes	39	1	1	1	64.2395	Anaerobic	Thermal	2.18	60
	JACAEJ01	GCA_029775915.1	JZ1_bin.63	Nitrososphaeria archaeon JZ1_bin.63	hot spring sediment	10	1470771	98.06	2.91	0	1.49987e+06	0.000109688	Yes	46	1	1	1	66.9666	Anaerobic	Thermal	9.41	86.5
		GCA_029775925.1	DRTY6_bin.138	Nitrososphaeria archaeon DRTY6_bin.138	hot spring sediment	34	1401784	98.54	0.97	0	1.42255e+06	0.000588128	Yes	46	1	1	1	63.3697	Anaerobic	Thermal	2.18	60
		GCA_029775865.1	JZ2_bin.203	Nitrososphaeria archaeon JZ2_bin.203	hot spring sediment	59	1258890	95.15	0.97	0	1.32306e+06	0.0003679	No	43	1	1	1	59.7637	-	-	-	-
		GCA_029775875.1	JZ2_bin.220247	Nitrososphaeria archaeon JZ2_bin.220247	hot spring sediment	54	1227868	97.09	0.97	0	1.26467e+06	0.000179242	Yes	39	0	0	0	59.9428	Anaerobic	Thermal	9.4	63
	CADDZS01	GCA_029784995.1	FK1_bin.115	Nitrososphaerota archaeon FK1_bin.115	acid mine drainage sediment	375	4381985	95.15	1.94	50	4.60534e+06	0.0019	Yes	57	2	0	1	41.6035	Aerobic	Nonthermal	3.06	NA
		GCA_029785155.1	FK2_bin.41	Nitrososphaerota archaeon FK2_bin.41	acid mine drainage sediment	506	2452130	74.6	0	0	3.28704e+06	0.0013	No	30	0	0	0	42.2718	-	-	-	-
		GCA_029785675.1	MAS4_bin.42	Nitrososphaerota archaeon MAS4_bin.42	acid mine drainage sediment	952	4474768	65.16	0.97	0	6.86735e+06	0.0045	Yes	61	2	0	0	42.3602	-	-	-	-
		GCA_029785885.1	YF1_bin.190	Nitrososphaerota archaeon YF1_bin.190	acid mine drainage sediment	161	2992314	80.38	0.32	0	3.72271e+06	0.0038	Yes	28	0	1	1	44.7729	Anaerobic	Nonthermal	2.69	NA
	UBA183	GCA_029785175.1	FK2_bin.6	Nitrososphaerota archaeon FK2_bin.6	acid mine drainage sediment	43	1825358	75.24	0.07	0	2.42605e+06	0.0003	Yes	29	0	1	0	43.7596	-	-	-	-
		GCA_029785965.1	YP1_bin.111	Nitrososphaerota archaeon YP1_bin.111	acid mine drainage sediment	239	1102636	53.23	0	0	2.07146e+06	0.0011	No	16	1	0	0	45.3228	-	-	-	-
		GCA_029786255.1	YP4_bin.221	Nitrososphaerota archaeon YP4_bin.221	acid mine drainage sediment	170	958348	61.65	0	0	1.5545e+06	0.0008	No	17	1	0	0	47.282	-	-	-	-
		GCA_029786215.1	YP3_bin.235	Nitrososphaerota archaeon YP3_bin.235	acid mine drainage sediment	132	1309972	68	0	0	1.92643e+06	0.0009	No	20	0	0	0	44.3243	-	-	-	-
		GCA_029785115.1	FK2_bin.198	Nitrososphaerota archaeon FK2_bin.198	acid mine drainage sediment	144	1444377	84.88	0.07	0	1.70167e+06	0.0006	No	33	1	0	1	43.3678	-	-	-	-
		GCA_029785595.1	MAS3_bin.144	Nitrososphaerota archaeon MAS3_bin.144	acid mine drainage sediment	26	1610725	91.75	0	0	1.75556e+06	0.0004	Yes	34	1	0	0	42.8336	Aerobic	Nonthermal	2.58	NA
		GCA_029785755.1	WH2_bin.211	Nitrososphaerota archaeon WH2_bin.211	acid mine drainage sediment	22	1897808	93.69	0.97	0	2.02562e+06	0.0005	No	43	1	1	1	42.4899	-	-	-	-
		GCA_029784855.1	DBS2-1_bin.32	Nitrososphaerota archaeon DBS2-1_bin.32	acid mine drainage sediment	133	693533	52.95	0.97	100	1.30979e+06	0.0007	Yes	6	1	0	1	51.2458	-	-	-	-
		GCA_029784825.1	DBS2-1_bin.263	Nitrososphaerota archaeon DBS2-1_bin.263	acid mine drainage sediment	155	2525524	79.95	5	37.5	3.15888e+06	0.0011	No	62	0	1	0	39.1311	-	-	-	-
		GCA_029784895.1	DBS2-1_bin.43	Nitrososphaerota archaeon DBS2-1_bin.43	acid mine drainage sediment	155	1766207	69.09	1.94	0	2.55639e+06	0.0015	No	36	1	0	0	43.4355	-	-	-	-
		GCA_029786035.1	YP1_bin.143	Nitrososphaerota archaeon YP1_bin.143	acid mine drainage sediment	23	2313517	97.25	1.94	0	2.37894e+06	0.0035	Yes	62	1	2	1	43.4633	Aerobic	Nonthermal	2.72	NA
		GCA_029786265.1	YP4_bin.146	Nitrososphaerota archaeon YP4_bin.146	acid mine drainage sediment	19	2016338	82.69	1.94	0	2.43843e+06	0.0004	No	37	1	1	0	43.9866	-	-	-	-
		GCA_029785915.1	YF1_bin.62	Nitrososphaerota archaeon YF1_bin.62	acid mine drainage sediment	3	922059	76.38	0	0	1.2072e+06	0.0002	Yes	26	0	0	0	40.2868	-	-	-	-
		GCA_029785855.1	YF1_bin.137	Nitrososphaerota archaeon YF1_bin.137	acid mine drainage sediment	36	895525	50.97	0	0	1.75696e+06	0.0015	Yes	33	1	0	0	42.217	-	-	-	-
		GCA_029785815.1	YF1_bin.126	Nitrososphaerota archaeon YF1_bin.126	acid mine drainage sediment	232	1587537	84.14	0.97	0	1.88678e+06	0.004	Yes	39	1	0	0	39.4065	Aerobic	Nonthermal	2.69	NA
		GCA_029786115.1	YP1_bin.147	Nitrososphaerota archaeon YP1_bin.147	acid mine drainage sediment	7	916843	60.84	0	0	1.50697e+06	0.0012	Yes	13	0	0	0	42.0552	-	-	-	-
		GCA_029785235.1	FK4_bin.25	Nitrososphaerota archaeon FK4_bin.25	acid mine drainage sediment	72	1766697	72.85	1.46	0	2.42512e+06	0.0011	No	85	1	0	1	42.8488	-	-	-	-
		GCA_029785075.1	FK2_bin.133	Nitrososphaerota archaeon FK2_bin.133	acid mine drainage sediment	8	663624	55.34	0	0	1.19918e+06	0.0002	No	23	0	0	0	44.7585	-	-	-	-
		GCA_029785015.1	FK1_bin.50	Nitrososphaerota archaeon FK1_bin.50	acid mine drainage sediment	4	894944	62.62	0	0	1.42917e+06	0.0002	No	33	1	1	1	46.852	-	-	-	-
		GCA_029784915.1	DBS2-4_bin.161	Nitrososphaerota archaeon DBS2-4_bin.161	acid mine drainage sediment	2	1097626	83.98	0.97	0	1.30701e+06	0	No	37	1	0	0	47.0636	-	-	-	-
		GCA_029785305.1	FK5_bin.118	Nitrososphaerota archaeon FK5_bin.118	acid mine drainage sediment	51	1483997	84.95	0.49	0	1.74691e+06	0.0005	Yes	49	1	1	1	47.0785	Aerobic	Nonthermal	2.61	NA
		GCA_029785255.1	FK3_bin.140	Nitrososphaerota archaeon FK3_bin.140	acid mine drainage sediment	4	786905	63.11	0	0	1.24688e+06	0.0012	No	16	0	0	0	46.5895	-	-	-	-
		GCA_029785135.1	FK2_bin.3	Nitrososphaerota archaeon FK2_bin.3	acid mine drainage sediment	58	1707441	93.2	0.97	0	1.83202e+06	0.0383	Yes	41	0	1	0	46.7317	Aerobic	Nonthermal	2.49	NA
		GCA_029785045.1	FK1_bin.88	Nitrososphaerota archaeon FK1_bin.88	acid mine drainage sediment	34	1842123	78.64	3.88	0	2.34248e+06	0.0007	No	68	1	1	1	44.7967	-	-	-	-
		GCA_029785035.1	DBS2-4_bin.179	Nitrososphaerota archaeon DBS2-4_bin.179	acid mine drainage sediment	32	673446	61.33	0	0	1.09807e+06	0.0012	No	19	0	1	1	50.0312	-	-	-	-
		GCA_029785335.1	FK5_bin.20	Nitrososphaerota archaeon FK5_bin.20	acid mine drainage sediment	21	494213	55.99	0	0	882681	0.0023	No	10	0	0	0	47.7218	-	-	-	-
		GCA_029784935.1	DBS2-4_bin.12	Nitrososphaerota archaeon DBS2-4_bin.12	acid mine drainage sediment	73	1279485	68.7	2.91	33.33	1.86242e+06	0.0007	No	33	0	1	2	46.7387	-	-	-	-
		GCA_029785195.1	FK2_bin.84	Nitrososphaerota archaeon FK2_bin.84	acid mine drainage sediment	70	1615510	77.02	0.97	0	2.09752e+06	0.0012	Yes	27	1	1	1	46.556	-	-	-	-
		GCA_029785215.1	FK4_bin.200	Nitrososphaerota archaeon FK4_bin.200	acid mine drainage sediment	14	751226	61.81	0	0	1.21538e+06	0.0002	No	15	0	0	0	48.244	-	-	-	-
		GCA_029786155.1	YP2_bin.57	Nitrososphaerota archaeon YP2_bin.57	acid mine drainage sediment	99	990040	51.46	0	0	1.9239e+06	0.0028	No	21	0	1	0	45.7521	-	-	-	-
		GCA_029786055.1	YP1_bin.15	Nitrososphaerota archaeon YP1_bin.15	acid mine drainage sediment	3	1669766	83.98	0	0	1.98829e+06	0.0019	Yes	36	1	0	0	43.2125	Anaerobic	Nonthermal	2.72	NA
		GCA_029786315.1	YP3_bin.98	Nitrososphaerota archaeon YP3_bin.98	acid mine drainage sediment	17	1542779	81.07	0	0	1.90302e+06	0.0003	No	32	0	1	0	45.0098	-	-	-	-
		GCA_029785085.1	FK2_bin.173	Nitrososphaerota archaeon FK2_bin.173	acid mine drainage sediment	21	908269	62.14	0.97	0	1.46165e+06	0.0011	No	36	1	0	0	46.9049	-	-	-	-
		GCA_029786385.1	YS3_bin.45	Nitrososphaerota archaeon YS3_bin.45	acid mine drainage sediment	185	1265923	73.64	3.88	0	1.71907e+06	0.0041	No	40	1	0	0	45.0383	-	-	-	-
		GCA_029784955.1	DBS2-4_bin.183	Nitrososphaerota archaeon DBS2-4_bin.183	acid mine drainage sediment	16	872470	72.33	0.97	0	1.20624e+06	0.0004	No	35	1	0	0	45.7744	-	-	-	-
		GCA_029786095.1	YP1_bin.60	Nitrososphaerota archaeon YP1_bin.60	acid mine drainage sediment	4	526028	54.85	0	0	959030	0.0012	No	16	1	0	0	46.1975	-	-	-	-
		GCA_029785685.1	MAS5_bin.53	Nitrososphaerota archaeon MAS5_bin.53	acid mine drainage sediment	216	2048061	87.38	1.94	0	2.34386e+06	0.0185	No	53	0	2	1	44.2198	-	-	-	-
		GCA_029784775.1	DBS1-3_bin.29	Nitrososphaerota archaeon DBS1-3_bin.29	acid mine drainage sediment	9	828279	59.71	0.97	0	1.38717e+06	0.0001	No	32	1	1	1	47.0137	-	-	-	-
		GCA_029785985.1	YF4_bin.45	Nitrososphaerota archaeon YF4_bin.45	acid mine drainage sediment	115	1341023	92.91	1.12	0	1.44336e+06	0.0016	No	38	1	1	1	45.137	-	-	-	-
		GCA_029786435.1	YS5_bin.72	Nitrososphaerota archaeon YS5_bin.72	acid mine drainage sediment	32	1526410	95.56	1.94	0	1.59733e+06	0.0007	No	39	1	0	0	44.5299	-	-	-	-
		GCA_029784795.1	DBS1-3_bin.57	Nitrososphaerota archaeon DBS1-3_bin.57	acid mine drainage sediment	192	1612315	77.35	0.15	100	2.08444e+06	0.0007	Yes	36	0	0	0	43.7897	-	-	-	-
		GCA_029785875.1	YF1_bin.194	Nitrososphaerota archaeon YF1_bin.194	acid mine drainage sediment	8	1058918	66.02	0	0	1.60394e+06	0.0002	No	25	0	0	0	40.8995	-	-	-	-
		GCA_029785355.1	LSA1_bin.20	Nitrososphaerota archaeon LSA1_bin.20	acid mine drainage sediment	27	704092	56.8	0	0	1.2396e+06	0.0007	No	28	1	1	1	41.9872	-	-	-	-
		GCA_029785395.1	LSA2_bin.59	Nitrososphaerota archaeon LSA2_bin.59	acid mine drainage sediment	105	1257847	85.92	0	0	1.46397e+06	0.001	No	35	1	0	0	45.9489	-	-	-	-
		GCA_029785525.1	LSA3_bin.70	Nitrososphaerota archaeon LSA3_bin.70	acid mine drainage sediment	41	1477808	95.63	0	0	1.54534e+06	0.001	Yes	37	0	0	0	43.3267	Aerobic	Nonthermal	2.51	NA
		GCA_029785555.1	MAS3_bin.257	Nitrososphaerota archaeon MAS3_bin.257	acid mine drainage sediment	9	674174	61.17	0	0	1.10213e+06	0.0004	No	12	0	0	0	42.4158	-	-	-	-
		GCA_029785455.1	LSA5_bin.135	Nitrososphaerota archaeon LSA5_bin.135	acid mine drainage sediment	127	765519	64.23	0	0	1.19184e+06	0.0005	No	13	0	0	0	45.5235	-	-	-	-
		GCA_029785405.1	LSA4_bin.145	Nitrososphaerota archaeon LSA4_bin.145	acid mine drainage sediment	120	894688	79.61	0.07	100	1.12384e+06	0.0009	No	28	1	0	0	45.41	-	-	-	-
		GCA_029891635.1	YP1_bin.43	Nitrososphaerota archaeon YP1_bin.43	acid mine drainage sediment	1	1160224	66.99	0	0	1.73194e+06	0.0001	No	19	0	0	0	41.4968	-	-	-	-
		GCA_029785725.1	WH2_bin.155	Nitrososphaerota archaeon WH2_bin.155	acid mine drainage sediment	8	778935	66.99	0	0	1.16276e+06	0.0005	No	21	0	0	0	43.1307	-	-	-	-
		GCA_029786175.1	YP2_bin.71	Nitrososphaerota archaeon YP2_bin.71	acid mine drainage sediment	2	1266734	78.64	0	0	1.6108e+06	0.0005	No	26	0	0	0	42.002	-	-	-	-
		GCA_029785475.1	MAS1_bin.220	Nitrososphaerota archaeon MAS1_bin.220	acid mine drainage sediment	24	942953	69.9	1.94	0	1.349e+06	0.0008	No	36	1	0	1	45.904	-	-	-	-
		GCA_029785615.1	MAS4_bin.35	Nitrososphaerota archaeon MAS4_bin.35	acid mine drainage sediment	32	1394177	90.78	0.97	0	1.53578e+06	0.0013	No	32	1	0	1	43.5301	-	-	-	-
		GCA_029784815.1	DBS2-1_bin.152	Nitrososphaerota archaeon DBS2-1_bin.152	acid mine drainage sediment	4	451618	54.37	0.97	0	830638	0.0006	No	16	0	0	0	45.0202	-	-	-	-
		GCA_029785295.1	FK4_bin.58	Nitrososphaerota archaeon FK4_bin.58	acid mine drainage sediment	15	692754	58.25	1.94	0	1.18928e+06	0.0008	No	21	0	0	0	43.1617	-	-	-	-
		GCA_029785655.1	MAS5_bin.50	Nitrososphaerota archaeon MAS5_bin.50	acid mine drainage sediment	110	1116099	65.53	3.88	0	1.70319e+06	0.0042	No	22	1	0	1	43.4533	-	-	-	-
		GCA_029786295.1	YP4_bin.92	Nitrososphaerota archaeon YP4_bin.92	acid mine drainage sediment	26	808383	66.5	0.97	0	1.21561e+06	0.0017	No	36	1	0	0	44.8092	-	-	-	-
		GCA_029785375.1	FK5_bin.27	Nitrososphaerota archaeon FK5_bin.27	acid mine drainage sediment	11	728358	68.45	0.97	0	1.06407e+06	0.0005	No	22	0	1	0	45.9745	-	-	-	-
		GCA_029785825.1	YF1_bin.101	Nitrososphaerota archaeon YF1_bin.101	acid mine drainage sediment	8	1967417	98.54	1.94	0	1.99657e+06	0.0007	Yes	54	1	1	1	41.5151	Aerobic	Nonthermal	2.69	NA
		GCA_029785265.1	FK4_bin.46	Nitrososphaerota archaeon FK4_bin.46	acid mine drainage sediment	48	1451384	79.77	0.97	0	1.81946e+06	0.0004	No	45	1	1	0	43.6163	-	-	-	-
		GCA_029785625.1	MAS4_bin.20	Nitrososphaerota archaeon MAS4_bin.20	acid mine drainage sediment	80	784575	59.83	1.94	0	1.31134e+06	0.0008	Yes	20	0	0	0	41.6122	-	-	-	-
		GCA_029786075.1	YP1_bin.4	Nitrososphaerota archaeon YP1_bin.4	acid mine drainage sediment	195	788953	52.96	0.97	0	1.48971e+06	0.0003	Yes	12	0	1	0	45.5044	-	-	-	-
		GCA_029785515.1	MAS3_bin.109	Nitrososphaerota archaeon MAS3_bin.109	acid mine drainage sediment	85	1465453	92.39	0.97	0	1.58616e+06	0.0008	No	39	1	0	1	45.0434	-	-	-	-
		GCA_029785715.1	WH2_bin.173	Nitrososphaerota archaeon WH2_bin.173	acid mine drainage sediment	67	1512592	94.34	0	0	1.60334e+06	0.0011	Yes	38	1	0	1	44.328	Aerobic	Nonthermal	2.96	NA
		GCA_029786355.1	YP5_bin.78	Nitrososphaerota archaeon YP5_bin.78	acid mine drainage sediment	226	1598778	78.32	0.97	0	2.04134e+06	0.003	No	39	0	0	1	45.1884	-	-	-	-
		GCA_029786235.1	YP2_bin.12	Nitrososphaerota archaeon YP2_bin.12	acid mine drainage sediment	21	1205085	76.86	0	0	1.5679e+06	0.0104	No	35	1	0	0	45.1628	-	-	-	-
		GCA_029786325.1	YP4_bin.80	Nitrososphaerota archaeon YP4_bin.80	acid mine drainage sediment	49	1432146	70.55	1.94	100	2.02997e+06	0.0034	No	19	0	0	0	42.7936	-	-	-	-
		GCA_029785775.1	WH2_bin.55	Nitrososphaerota archaeon WH2_bin.55	acid mine drainage sediment	4	417028	51.46	0.97	0	810393	0.0004	No	14	0	0	0	44.4819	-	-	-	-
		GCA_029785975.1	YF2_bin.140	Nitrososphaerota archaeon YF2_bin.140	acid mine drainage sediment	9	1066007	80.99	3.88	0	1.31622e+06	0.0002	No	33	1	0	0	45.4754	-	-	-	-
		GCA_029786195.1	YP3_bin.202	Nitrososphaerota archaeon YP3_bin.202	acid mine drainage sediment	13	802127	65.46	0	0	1.22537e+06	0.0012	No	23	0	0	0	45.6824	-	-	-	-
		GCA_029785935.1	YF3_bin.78	Nitrososphaerota archaeon YF3_bin.78	acid mine drainage sediment	165	852285	67.76	1.94	0	1.2578e+06	0.0009	No	29	1	0	1	46.5547	-	-	-	-
		GCA_029786135.1	YP2_bin.5	Nitrososphaerota archaeon YP2_bin.5	acid mine drainage sediment	21	1754689	86.82	0.97	0	2.02107e+06	0.0101	No	37	1	0	0	44.4895	-	-	-	-
		GCA_029786375.1	YS4_bin.76	Nitrososphaerota archaeon YS4_bin.76	acid mine drainage sediment	30	1673866	96.53	1.94	0	1.73404e+06	0.0009	No	44	1	1	1	43.7306	-	-	-	-
		GCA_029785955.1	YF5_bin.71	Nitrososphaerota archaeon YF5_bin.71	acid mine drainage sediment	36	1472668	96.53	1.94	0	1.52561e+06	0.0011	No	40	1	1	1	45.3945	-	-	-	-
		GCA_029784975.1	DBS2-5_bin.86	Nitrososphaerota archaeon DBS2-5_bin.86	acid mine drainage sediment	173	2108761	91.67	1.94	0	2.30038e+06	0.0014	No	47	1	1	1	42.0718	-	-	-	-
		GCA_029785565.1	MAS3_bin.133	Nitrososphaerota archaeon MAS3_bin.133	acid mine drainage sediment	20	1381859	55.75	0.97	0	2.47867e+06	0.0017	No	31	1	1	1	44.6442	-	-	-	-
		GCA_029785795.1	WH2_bin.5	Nitrososphaerota archaeon WH2_bin.5	acid mine drainage sediment	39	1419156	53.81	1.94	0	2.63735e+06	0.0026	No	30	1	0	0	44.14	-	-	-	-
		GCA_029785495.1	MAS2_bin.144	Nitrososphaerota archaeon MAS2_bin.144	acid mine drainage sediment	44	1082558	66.43	0.97	0	1.62962e+06	0.0008	Yes	29	1	1	0	43.6746	-	-	-	-
		GCA_029785435.1	LSA3_bin.61	Nitrososphaerota archaeon LSA3_bin.61	acid mine drainage sediment	217	1949549	95.56	0.07	100	2.04013e+06	0.0008	Yes	48	1	0	0	46.1953	Aerobic	Nonthermal	2.51	NA
	Nitrosocaldaceae	GCA_013538675.1	GCA_013538675.1	Candidatus Nitrosocaldus sp. QQ.bins.115137	hot spring sediment	56	1240491	91.91	0	0	1.34968e+06	0.00286741	Yes	35	1	1	1	64.9599	Aerobic	Thermal	-	-
		GCA_013538755.1	GCA_013538755.1	Candidatus Nitrosocaldus sp. SRBZ.bins.174	hot spring sediment	196	1094946	74.78	0	0	1.46422e+06	0.000672958	No	34	1	0	1	64.9839	-	-	-	-
		GCA_013538775.1	GCA_013538775.1	Candidatus Nitrosocaldus sp. JZ-2.bins.249	hot spring sediment	111	662951	58.84	3.4	71.43	1.1267e+06	0.0022129	No	17	0	0	1	66.5138	-	-	-	-
		GCA_013538705.1	GCA_013538705.1	Candidatus Nitrosocaldus sp. QQ.bins.97	hot spring sediment	26	1452337	98.06	0	0	1.48107e+06	0.0179312	No	47	1	1	1	64.8098	-	-	-	-
		GCA_013538695.1	GCA_013538695.1	Candidatus Nitrosocaldus sp. JZ-3.bins.102	hot spring sediment	88	1453034	98.06	0	0	1.48178e+06	0.00143517	No	43	1	1	1	65.2615	-	-	-	-
		GCA_013538805.1	GCA_013538805.1	Candidatus Nitrosocaldus sp. JZ-1.bins.77	hot spring sediment	16	1454274	99.03	0	0	1.46852e+06	0.000246979	Yes	45	1	1	1	65.0487	Aerobic	Thermal	-	-
		GCA_013538715.1	GCA_013538715.1	Candidatus Nitrosocaldus sp. QQ.bins.88	hot spring sediment	34	1458290	97.57	0	0	1.49461e+06	0.00448726	Yes	44	1	1	1	68.6178	Aerobic	Thermal	-	-
		GCA_013538795.1	GCA_013538795.1	Candidatus Nitrosocaldus sp. JZ-2.bins.172	hot spring sediment	38	1587672	99.51	0.97	0	1.59549e+06	0.000600337	No	47	1	1	1	69.4067	-	-	-	-
	Nitrosopumilaceae	GCA_029814035.1	WY4_bin.45	Nitrososphaerota archaeon WY4_bin.45	acid mine drainage sediment	142	1008894	76.86	0	0	1.31264e+06	0.0019	Yes	30	1	0	0	28.0308	-	-	-	-
		GCA_029787085.1	LSA2_bin.105	Nitrososphaerota archaeon LSA2_bin.105	acid mine drainage sediment	176	994586	70.87	0.97	0	1.40339e+06	0.0018	Yes	32	0	0	0	35.2447	-	-	-	-
a Genome quality (completeness, contamination, and strain heterogeneity) was estimated using CheckM.
b Estimated by genome size (Mb)/completeness (%)
c Predicted using frequencies of seven amino acids (IVYWREL).
d Estimated by the presences of coxAB (aerobic) and cydAB (microaerobic).
e Inferred from the source description.
f Measured using a pH meter.
g Measured using a temperature meter.
