# Supplementary material for: Temperature, pH, and oxygen availability contributed to the functional differentiation of ancient Nitrososphaeria
Source: ISME J. 2024 Jan 10;18(1):wrad031. doi: 10.1093/ismejo/wrad031 (PMC10833072; doi:10.1093/ismejo/wrad031)
Supplement: Supplementary_Data_4_wrad031 [file supplementary_data_4_wrad031.xlsx]

## Sheet: Data 4
Supplementary Data 4 The presence of non-AOA Nitrososphaeria in publicly available amplicon-based sequencing data.
Representative genome	Family	Accession	Rel abund (%)	Sample source	Sample location		Note
					Latitude	Longitude
YF1_bin.101	UBA183	DRR061156	0.00125	others	38.25	141.14	-
	UBA183	DRR061160	0.00245	others	38.25	141.14	-
	UBA183	DRR061173	0.00282	others	38.25	141.14	-
	UBA183	DRR061185	0.00139	others	38.25	141.14	-
	UBA183	ERR1145554	0.0200262	soil	28.9	118.7	-
	UBA183	ERR1145577	0.0161386	soil	18.8	108.9	-
	UBA183	ERR1145579	0.00467	soil	18.8	108.9	-
	UBA183	ERR1145605	0.341306	soil	21.6	101.6	-
	UBA183	ERR1145606	0.0594177	soil	21.6	101.6	-
	UBA183	ERR1145681	0.189928	soil	18.9	109.7	-
	UBA183	ERR1145683	0.0042	soil	18.9	109.7	-
	UBA183	ERR1145699	0.0444649	soil	26.7	117.7	-
	UBA183	ERR1545492	6.7417	soil	28.33	117.21	-
	UBA183	ERR1545493	8.23662	soil	28.33	117.21	-
	UBA183	ERR1545494	0.0732601	soil	28.33	117.21	-
	UBA183	ERR1545498	0.0261718	soil	28.33	117.21	-
	UBA183	ERR1545510	0.0127269	soil	28.33	117.21	-
	UBA183	ERR1545517	0.021393	soil	28.33	117.21	-
	UBA183	ERR1545522	0.034455	soil	28.33	117.21	-
	UBA183	ERR2015136	0.0548023	soil	51.6522	-128.13	-
	UBA183	ERR2015268	0.0234203	soil	51.6522	-128.13	-
	UBA183	ERR2597149	0.0100105	animal-associated	39.54	116.16	-
	UBA183	ERR2597210	0.00327	animal-associated	39.54	116.16	-
	UBA183	ERR2597232	0.00185	animal-associated	39.54	116.16	-
	UBA183	ERR952594	0.00896	soil	43	-2.5	-
	UBA183	ERR952601	0.0580576	soil	43	-2.5	-
	UBA183	SRR1811768	0.00401	soil	14.75	-16.85	-
	UBA183	SRR1946584	0.00328	geothermal	24.9511	98.436	-
	UBA183	SRR1946586	0.573927	geothermal	24.9511	98.436	-
	UBA183	SRR1946587	0.148644	geothermal	24.9511	98.436	-
	UBA183	SRR1946593	0.192283	geothermal	24.9511	98.436	-
	UBA183	SRR1946594	0.227273	geothermal	24.9511	98.436	-
	UBA183	SRR2034643	0.00243	soil	10.6	-61.32	Study targeting archaeal community
	UBA183	SRR2034651	0.00186	soil	10.27	-61.42	Study targeting archaeal community
	UBA183	SRR2076734	0.0463216	geothermal	24.951	98.4361	-
	UBA183	SRR3032053	0.0191681	contaminated soil	-32.8048	-66.085	-
	UBA183	SRR3032056	0.0213432	contaminated soil	-32.8038	-66.0833	-
	UBA183	SRR3032147	5.37922	contaminated soil	-32.8047	-66.0852	-
	UBA183	SRR3032148	0.00725	contaminated soil	-32.8074	-66.0879	-
	UBA183	SRR3032153	0.0236957	contaminated soil	-32.8094	-66.0918	-
	UBA183	SRR3032154	0.00863	contaminated soil	-32.8083	-66.0879	-
	UBA183	SRR3032155	0.0235239	contaminated soil	-32.8047	-66.0854	-
	UBA183	SRR3032156	0.0108122	contaminated soil	-32.8037	-66.0809	-
	UBA183	SRR3032157	0.129273	contaminated soil	-32.8047	-66.0851	-
	UBA183	SRR3032419	0.0156335	contaminated soil	-33.3311	-66.3621	-
	UBA183	SRR3095897	0.00846	soil	30.14	119.42	-
	UBA183	SRR3095909	0.00206	soil	30.14	119.42	-
	UBA183	SRR3095910	0.00174	soil	30.14	119.42	-
	UBA183	SRR3104444	0.880841	soil	28.2	117.13	-
	UBA183	SRR3170218	0.00131	others	31.768	-92.2148	-
	UBA183	SRR3192919	0.00714	soil	33.4363	108.448	-
	UBA183	SRR3192924	0.00444	soil	33.435	108.442	-
	UBA183	SRR3211034	0.00148	soil	28.0333	116.82	-
	UBA183	SRR3211035	0.0118646	soil	28.0333	116.82	-
	UBA183	SRR3211041	0.0100685	soil	28.0333	116.82	-
	UBA183	SRR3211042	0.012177	soil	28.0333	116.82	-
	UBA183	SRR3211050	0.0027	soil	28.0333	116.82	-
	UBA183	SRR3211059	0.00215	soil	28.0333	116.82	-
	UBA183	SRR3211063	0.01103	soil	28.0333	116.82	-
	UBA183	SRR3211065	0.12915	soil	28.0333	116.82	-
	UBA183	SRR3211067	0.000454	soil	28.0333	116.82	-
	UBA183	SRR3211075	0.0400855	soil	28.0333	116.82	-
	UBA183	SRR3211076	0.0188111	soil	28.0333	116.82	-
	UBA183	SRR3211077	0.0103442	soil	28.0333	116.82	-
	UBA183	SRR3211083	4.65116	soil	28.0333	116.82	-
	UBA183	SRR3211084	0.727394	soil	28.0333	116.82	-
	UBA183	SRR3211086	0.365965	soil	28.0333	116.82	-
	UBA183	SRR3211088	0.00687	soil	28.0333	116.82	-
	UBA183	SRR3211090	0.0122926	soil	28.0333	116.82	-
	UBA183	SRR3211106	0.0178123	soil	28.0333	116.82	-
	UBA183	SRR3211232	0.0208574	soil	28.0333	116.82	-
	UBA183	SRR3211233	0.0275382	soil	28.0333	116.82	-
	UBA183	SRR3211237	0.056973	soil	28.0333	116.82	-
	UBA183	SRR3598082	0.0243154	freshwater	34.0634	-83.3452	-
	UBA183	SRR3598083	0.0133892	freshwater	34.0077	-83.3649	-
	UBA183	SRR3598084	0.0059	freshwater	34.0211	-83.3687	-
	UBA183	SRR3598116	0.00669	freshwater	33.9746	-83.4241	-
	UBA183	SRR3598160	0.0046	freshwater	34.0634	-83.3452	-
	UBA183	SRR3598167	0.00372	freshwater	33.9526	-83.3594	-
	UBA183	SRR3607633	0.0241867	soil	18.3	-65.8	-
	UBA183	SRR3607736	0.0431433	soil	18.3	-65.8	-
	UBA183	SRR3607888	0.00356	soil	9.15	-79.85	-
	UBA183	SRR3607908	0.00165	soil	9.15	-79.85	-
	UBA183	SRR3736202	0.00422	marine and hypersaline	24.423	118.023	-
	UBA183	SRR4075909	0.00843	plant-associated	27.45	110.95	-
	UBA183	SRR4527248	0.000227	soil	22.4833	113.983	-
	UBA183	SRR5032792	0.750442	contaminated soil	27.4635	-111.293	-
	UBA183	SRR5032793	0.0078	contaminated soil	27.4632	-111.293	-
	UBA183	SRR5053363	0.0028	contaminated soil	25.4729	107.332	-
	UBA183	SRR5155590	0.00447	soil	26.34	112.27	-
	UBA183	SRR5155597	0.0283704	soil	27.01	112.86	-
	UBA183	SRR5155608	0.00999	soil	27.13	113.24	-
	UBA183	SRR5164430	2.12244	marine and hypersaline	12.3938	114.9	Study targeting archaeal community
	UBA183	SRR5171650	0.0186247	contaminated soil	26.39	103.53	-
	UBA183	SRR5262288	0.129992	soil	18.73	110.2	-
	UBA183	SRR5435137	0.0271444	contaminated soil	26.4	103.53	-
	UBA183	SRR5975878	0.0019	soil	30.467	116.311	-
	UBA183	SRR5975897	0.0025	soil	26.224	119.068	-
	UBA183	SRR5975912	0.00183	soil	26.224	119.068	-
	UBA183	SRR5975914	0.00234	soil	26.224	119.068	-
	UBA183	SRR6425015	0.00134	soil	35.35	109.933	-
	UBA183	SRR6937518	0.126156	plant-associated	30.85	-89	-
	UBA183	SRR7421065	0.00204	soil	34.561	107.921	Study targeting archaeal community
	UBA183	SRR7612597	0.00125	freshwater	33.9406	-83.5607	-
	UBA183	SRR7612670	0.00465	freshwater	33.9301	-83.5517	-
	UBA183	SRR8373008	0.0621504	soil	23.17	112.55	-
	UBA183	SRR8373019	0.0928888	soil	23.17	112.55	-
	UBA183	SRR8373022	0.0567636	soil	23.17	112.55	-
	UBA183	SRR8373025	0.10544	soil	23.17	112.55	-
	UBA183	SRR8455939	0.0197659	contaminated soil	25.049	113.663	-
	UBA183	SRR8499472	0.000775	subsurface	30.14	113.68	-
	UBA183	SRR8573397	0.355729	soil	20.08	110.53	-
	UBA183	SRR8573400	0.0699091	soil	20.08	110.53	-
	UBA183	SRR8573401	0.00273	soil	20.08	110.53	-
	UBA183	SRR8573405	0.124945	soil	20.08	110.53	-
	UBA183	SRR8573406	0.0795505	plant-associated	20.08	110.53	-
	UBA183	SRR8573412	0.00576	plant-associated	20.08	110.53	-
	UBA183	SRR8573413	0.0237846	plant-associated	20.08	110.53	-
	UBA183	SRR8573415	0.0459031	plant-associated	20.08	110.53	-
	UBA183	SRR8573425	0.0147156	plant-associated	20.08	110.53	-
	UBA183	SRR8607858	0.0513084	soil	23.18	112.6	-
	UBA183	SRR8638234	0.0567834	soil	23.18	112.6	-
	UBA183	SRR8638271	0.0923014	soil	23.18	112.6	-
	UBA183	SRR8638280	0.150054	soil	23.18	112.6	-
	UBA183	SRR8638388	0.0181291	soil	23.18	112.6	-
	UBA183	SRR8638455	0.104582	soil	23.18	112.6	-
	UBA183	SRR8638492	0.0645717	soil	23.18	112.6	-
FK2_bin.36	UBA164	ERR1767139	0.00213	contaminated soil	37.7214	6.55755	-
YP1_bin.47	DTJL01	SRR1531592	0.00982	geothermal	24.9539	98.4382	-
	DTJL01	SRR1531773	0.034153	geothermal	24.9501	98.4374	-
	DTJL01	SRR1532478	0.00698	geothermal	24.9511	98.436	-
	DTJL01	SRR1946576	0.0394789	geothermal	24.9511	98.436	-
	DTJL01	SRR1946584	0.045977	geothermal	24.9511	98.436	-
	DTJL01	SRR1946585	30.1292	geothermal	24.9511	98.436	-
	DTJL01	SRR1946586	17.2417	geothermal	24.9511	98.436	-
	DTJL01	SRR1946587	0.575994	geothermal	24.9511	98.436	-
	DTJL01	SRR1946588	0.00345	geothermal	24.9511	98.436	-
	DTJL01	SRR1946591	0.114506	geothermal	24.9511	98.436	-
	DTJL01	SRR1946593	8.59917	geothermal	24.9511	98.436	-
	DTJL01	SRR1946594	4.73829	geothermal	24.9511	98.436	-
	DTJL01	SRR2076729	0.0139319	geothermal	24.951	98.4361	-
	DTJL01	SRR2076730	0.00763	geothermal	24.951	98.4361	-
	DTJL01	SRR2076733	4.97977	geothermal	24.951	98.4361	-
	DTJL01	SRR2076734	0.387417	geothermal	24.951	98.4361	-
	DTJL01	SRR2076737	0.00703	geothermal	24.951	98.4361	-
	DTJL01	SRR7015435	1.53185	freshwater	35.1364	-106.359	-
	DTJL01	SRR7015436	0.898876	freshwater	35.1364	-106.359	-
	DTJL01	SRR7015441	0.459335	freshwater	35.1364	-106.359	-
	DTJL01	SRR7624323	0.000215	geothermal	44.4193	-110.954	-
	DTJL01	SRR828730	0.0357369	marine and hypersaline	24.836	121.957	-
FK2_bin.84	UBA183	DRR089005	6.98e-05	soil	-25.95	153.09	-
	UBA183	ERR1145582	0.0104758	soil	18.8	108.9	-
	UBA183	ERR1145583	0.00394	soil	18.8	108.9	-
	UBA183	ERR3182564	0.222013	contaminated soil	48.35	85.35	-
	UBA183	SRR096456	0.00955	soil	-15.9453	-47.8572	-
	UBA183	SRR1706097	0.00351	soil	-36.2117	175.079	-
	UBA183	SRR1706102	0.00924	soil	-36.21	175.079	-
	UBA183	SRR2087835	0.049421	plant-associated	4.87417	-75.2643	-
	UBA183	SRR2154232	0.204709	plant-associated	28.93	105.46	-
	UBA183	SRR2911979	0.104841	soil	-19.8616	-43.7905	-
	UBA183	SRR2912123	0.00254	soil	-19.51	-43.48	-
	UBA183	SRR3066902	0.00178	soil	10.48	-61.11	-
	UBA183	SRR4022026	0.00106	soil	-45.14	167.33	-
	UBA183	SRR5019621	0.029834	soil	21.5284	100.495	-
	UBA183	SRR5629465	0.00306	soil	29.5	117.82	-
	UBA183	SRR5904006	0.00422	soil	29.2	117.49	-
	UBA183	SRR6404583	0.103734	soil	-32.57	116.069	-
	UBA183	SRR6404868	0.24302	soil	-32.6195	116.088	-
	UBA183	SRR6404906	1.65249	soil	-32.57	116.069	-
	UBA183	SRR6450970	0.00303	animal-associated	32.0853	118.744	-
	UBA183	SRR7265360	0.0113419	plant-associated	36.01	-85.12	-
	UBA183	SRR7420518	0.00417	soil	34.561	107.921	Study targeting archaeal community
	UBA183	SRR7420725	0.00225	soil	34.561	107.921	Study targeting archaeal community
	UBA183	SRR7420874	0.00237	soil	34.561	107.921	Study targeting archaeal community
	UBA183	SRR7833851	0.0028	others	40.56	-80.4	-
	UBA183	SRR857191	0.522739	soil	39.3753	-123.81	-
	UBA183	SRR857193	0.164204	soil	39.3753	-123.81	-
DRTY6_bin.115	JACIWG01	ERR2240456	0.00327	geothermal	38.646	176.089	-
	JACIWG01	ERR3346732	0.0106	geothermal	33.2236	78.3286	-
	JACIWG01	SRR7519516	0.0373471	geothermal	36.27	7.16	-
DRTY6_bin.124	JAAOZN01	SRR6161243	0.00548	plant-associated	35.84	-83.96	-
	JAAOZN01	SRR620249	0.147322	geothermal	30.8666	91.655	-
DRTY7.bin_36	JACIWG01	ERR3346732	0.0211999	geothermal	33.2236	78.3286	-
	JACIWG01	SRR1531772	0.100234	geothermal	24.9501	98.4374	-
	JACIWG01	SRR1531773	0.512295	geothermal	24.9501	98.4374	-
	JACIWG01	SRR1531775	0.0213311	geothermal	24.9501	98.4374	-
	JACIWG01	SRR2059435	0.0754126	geothermal	40.3976	-119.22	-
	JACIWG01	SRR2059437	0.432406	geothermal	40.4045	-119.219	-
	JACIWG01	SRR2059438	0.0773196	geothermal	40.4045	-119.219	-
	JACIWG01	SRR2059442	0.102159	geothermal	40.5156	-119.199	-
	JACIWG01	SRR2059443	0.0113824	geothermal	40.5155	-119.199	-
	JACIWG01	SRR2059446	0.406012	geothermal	41.0304	-119.016	-
	JACIWG01	SRR2059448	0.00214	geothermal	41.0356	-119.017	-
	JACIWG01	SRR2059449	0.00666	geothermal	41.0311	-119.018	-
	JACIWG01	SRR2059607	0.180908	geothermal	41.1263	-120.034	-
	JACIWG01	SRR2059619	0.265258	geothermal	41.3208	-120.044	-
	JACIWG01	SRR2059620	0.01924	geothermal	41.3205	-120.044	-
	JACIWG01	SRR2059634	0.0244379	geothermal	40.3918	-119.225	-
	JACIWG01	SRR2059649	0.0304996	geothermal	40.3968	-119.22	-
	JACIWG01	SRR2059650	0.154038	geothermal	40.3969	-119.22	-
	JACIWG01	SRR2059653	0.0491707	geothermal	40.3969	-119.22	-
	JACIWG01	SRR2059654	0.00436	geothermal	40.3969	-119.22	-
	JACIWG01	SRR2059655	0.225416	geothermal	40.3917	-119.225	-
	JACIWG01	SRR2059656	0.316807	geothermal	40.3917	-119.225	-
	JACIWG01	SRR2059657	0.804631	geothermal	40.3917	-119.225	-
	JACIWG01	SRR2059661	0.00305	geothermal	40.3917	-119.225	-
	JACIWG01	SRR2059663	0.54022	geothermal	40.3917	-119.225	-
	JACIWG01	SRR2059664	0.0508062	geothermal	40.3917	-119.225	-
	JACIWG01	SRR2059670	0.0459573	geothermal	40.3916	-119.225	-
	JACIWG01	SRR2059671	0.13804	geothermal	40.3917	-119.225	-
	JACIWG01	SRR2059672	0.341901	geothermal	40.3916	-119.225	-
	JACIWG01	SRR2059677	0.168833	geothermal	40.3916	-119.225	-
	JACIWG01	SRR2508718	0.152053	others	41.134	121.874	-
	JACIWG01	SRR2508719	0.591716	others	41.134	121.874	-
	JACIWG01	SRR5666294	0.00029	soil	28.25	116.333	-
	JACIWG01	SRR6161243	0.00274	plant-associated	35.84	-83.96	-
	JACIWG01	SRR620249	0.147322	geothermal	30.8666	91.655	-
	JACIWG01	SRR620257	3.00546	geothermal	30.666	91.5	-
	JACIWG01	SRR6364434	0.000362	geothermal	36.23	137.44	-
	JACIWG01	SRR7624323	0.127025	geothermal	44.4193	-110.954	-
	JACIWG01	SRR8568139	0.00239	soil	32	120.51	-
	JACIWG01	SRR8568143	0.00155	soil	32	120.51	-
Thaumarchaeota archaeon palsa_1368	UBA183	DRR014466	0.193484	soil	68.267	19.1	-
	UBA183	DRR014467	0.404148	soil	68.267	19.1	-
	UBA183	DRR014468	0.164051	soil	68.267	19.1	-
	UBA183	DRR014469	0.0911973	soil	68.267	19.1	-
	UBA183	DRR014470	0.170307	soil	68.267	19.1	-
	UBA183	DRR014471	0.0129879	soil	68.267	19.1	-
	UBA183	DRR014472	0.309348	soil	68.267	19.1	-
	UBA183	DRR014473	0.0364678	soil	68.267	19.1	-
	UBA183	DRR014474	0.139685	soil	68.267	19.1	-
	UBA183	DRR014475	0.114708	soil	68.267	19.1	-
	UBA183	DRR014476	0.0340848	soil	68.267	19.1	-
	UBA183	DRR014477	0.155254	soil	68.267	19.1	-
	UBA183	DRR014478	0.198397	soil	68.267	19.1	-
	UBA183	DRR014480	0.032386	soil	68.267	19.1	-
	UBA183	DRR014481	0.18694	soil	68.267	19.1	-
	UBA183	DRR014483	0.145172	soil	68.267	19.1	-
	UBA183	DRR014484	0.557103	soil	68.267	19.1	-
	UBA183	DRR014485	0.392437	soil	68.267	19.1	-
	UBA183	DRR014486	0.00743	soil	68.267	19.1	-
	UBA183	DRR014488	0.150392	soil	68.267	19.1	-
	UBA183	DRR014490	0.211574	soil	68.267	19.1	-
	UBA183	DRR014491	0.0508532	soil	68.267	19.1	-
	UBA183	DRR014492	0.545496	soil	68.267	19.1	-
	UBA183	DRR014494	0.0512558	soil	68.267	19.1	-
	UBA183	DRR014495	0.074085	soil	68.267	19.1	-
	UBA183	DRR014496	0.0057	soil	68.267	19.1	-
	UBA183	DRR014497	0.243889	soil	68.267	19.1	-
	UBA183	DRR014498	0.315011	soil	68.267	19.1	-
	UBA183	DRR014499	0.181984	soil	68.267	19.1	-
	UBA183	DRR014500	0.317899	soil	68.267	19.1	-
	UBA183	DRR014501	1.43491	soil	68.267	19.1	-
	UBA183	DRR014503	0.18242	soil	68.267	19.1	-
	UBA183	DRR014504	0.0691483	soil	68.267	19.1	-
	UBA183	DRR014505	0.0164501	soil	68.267	19.1	-
	UBA183	DRR014506	0.110577	soil	68.267	19.1	-
	UBA183	DRR036876	0.00631	others	35.5572	139.267	-
	UBA183	DRR046597	0.0168407	soil	31.4713	130.334	-
	UBA183	DRR061135	0.00225	marine and hypersaline	38.25	141.14	-
	UBA183	DRR061138	0.00152	marine and hypersaline	38.25	141.14	-
	UBA183	DRR061145	0.00424	marine and hypersaline	38.25	141.14	-
	UBA183	DRR061146	0.00999	marine and hypersaline	38.25	141.14	-
	UBA183	DRR061147	0.00535	marine and hypersaline	38.25	141.14	-
	UBA183	DRR061148	0.00723	marine and hypersaline	38.25	141.14	-
	UBA183	DRR061149	0.00491	marine and hypersaline	38.25	141.14	-
	UBA183	DRR061150	0.00384	marine and hypersaline	38.25	141.14	-
	UBA183	DRR061153	0.00718	others	38.25	141.14	-
	UBA183	DRR061154	0.00498	others	38.25	141.14	-
	UBA183	DRR061155	0.00753	others	38.25	141.14	-
	UBA183	DRR061157	0.00388	others	38.25	141.14	-
	UBA183	DRR061159	0.00359	others	38.25	141.14	-
	UBA183	DRR061164	0.00138	others	38.25	141.14	-
	UBA183	DRR061165	0.00234	others	38.25	141.14	-
	UBA183	DRR061166	0.00261	others	38.25	141.14	-
	UBA183	DRR061167	0.005	others	38.25	141.14	-
	UBA183	DRR061168	0.00624	others	38.25	141.14	-
	UBA183	DRR061169	0.00393	others	38.25	141.14	-
	UBA183	DRR061170	0.00359	others	38.25	141.14	-
	UBA183	DRR061172	0.00542	others	38.25	141.14	-
	UBA183	DRR061173	0.00705	others	38.25	141.14	-
	UBA183	DRR061174	0.0058	others	38.25	141.14	-
	UBA183	DRR061176	0.0113596	others	38.25	141.14	-
	UBA183	DRR061177	0.0057	others	38.25	141.14	-
	UBA183	DRR061178	0.0057	others	38.25	141.14	-
	UBA183	DRR061180	0.00556	others	38.25	141.14	-
	UBA183	DRR061182	0.00665	others	38.25	141.14	-
	UBA183	DRR061184	0.00888	others	38.25	141.14	-
	UBA183	DRR061187	0.00135	others	38.25	141.14	-
	UBA183	DRR061188	0.00432	others	38.25	141.14	-
	UBA183	DRR061190	0.00579	others	38.25	141.14	-
	UBA183	DRR061191	0.00525	others	38.25	141.14	-
	UBA183	ERR011401	0.78637	plant-associated	40.03	-88.2333	Study targeting archaeal community
	UBA183	ERR011406	0.199203	plant-associated	40.03	-88.2333	Study targeting archaeal community
	UBA183	ERR1039459	0.120153	soil	63.8831	-149.226	-
	UBA183	ERR1039460	0.00849	soil	63.8831	-149.226	-
	UBA183	ERR1039463	0.0447842	soil	63.8831	-149.226	-
	UBA183	ERR1039464	0.188312	soil	63.8831	-149.226	-
	UBA183	ERR1039465	0.0892618	soil	63.8831	-149.226	-
	UBA183	ERR1039467	0.011052	soil	63.8831	-149.226	-
	UBA183	ERR1039469	0.0144113	soil	63.8831	-149.226	-
	UBA183	ERR1056208	0.00396	soil	55.47	7.12	-
	UBA183	ERR1056210	0.00245	soil	55.47	7.12	-
	UBA183	ERR1056212	0.00308	soil	55.47	7.12	-
	UBA183	ERR1056216	0.000959	soil	55.47	7.12	-
	UBA183	ERR1056217	0.00369	soil	55.47	7.12	-
	UBA183	ERR1056221	0.00164	soil	55.47	7.12	-
	UBA183	ERR1056222	0.00209	soil	55.47	7.12	-
	UBA183	ERR1056223	0.00108	soil	55.47	7.12	-
	UBA183	ERR1056224	0.00184	soil	55.47	7.12	-
	UBA183	ERR1056225	0.00125	soil	55.47	7.12	-
	UBA183	ERR1056226	0.00388	soil	55.47	7.12	-
	UBA183	ERR1056227	0.00353	soil	55.47	7.12	-
	UBA183	ERR1056233	0.000577	soil	55.47	7.12	-
	UBA183	ERR1056236	0.00469	soil	55.47	7.12	-
	UBA183	ERR1056237	0.000559	soil	55.47	7.12	-
	UBA183	ERR1056238	0.000775	soil	55.47	7.12	-
	UBA183	ERR1056241	0.000476	soil	55.47	7.12	-
	UBA183	ERR1056243	0.00118	soil	55.47	7.12	-
	UBA183	ERR1056247	0.000656	soil	55.47	7.12	-
	UBA183	ERR1056248	0.000752	soil	55.47	7.12	-
	UBA183	ERR1056251	0.000615	soil	55.47	7.12	-
	UBA183	ERR1056252	0.000701	soil	55.47	7.12	-
	UBA183	ERR1101518	0.0385541	freshwater	54.9173	-67.1604	-
	UBA183	ERR1101535	0.00399	freshwater	54.6391	-66.6525	-
	UBA183	ERR1101550	0.0802357	freshwater	50.7994	-67.0441	-
	UBA183	ERR1101554	0.0480167	freshwater	50.4755	-66.8068	-
	UBA183	ERR1101571	0.04887	freshwater	50.4346	-67.4421	-
	UBA183	ERR1101592	0.0079	freshwater	50.1907	-66.6925	-
	UBA183	ERR1101595	0.000889	freshwater	50.4479	-66.7882	-
	UBA183	ERR1145408	0.0472939	soil	52.2	124.7	-
	UBA183	ERR1145409	0.0200759	soil	52.2	124.7	-
	UBA183	ERR1145411	0.0841432	soil	52.2	124.7	-
	UBA183	ERR1145412	0.22289	soil	52.2	124.7	-
	UBA183	ERR1145413	0.0213471	soil	52.2	124.7	-
	UBA183	ERR1145416	0.106875	soil	52.7	124	-
	UBA183	ERR1145418	0.0610552	soil	52.7	124	-
	UBA183	ERR1145419	0.0916807	soil	52.7	124	-
	UBA183	ERR1145420	0.0294031	soil	52.7	124	-
	UBA183	ERR1145421	0.0117038	soil	52.7	124	-
	UBA183	ERR1145423	0.169613	soil	52.7	124	-
	UBA183	ERR1145424	0.0318319	soil	52.7	124	-
	UBA183	ERR1145425	0.00684	soil	52.7	124	-
	UBA183	ERR1145427	0.0432195	soil	53.3	122.1	-
	UBA183	ERR1145430	0.0232955	soil	53.3	122.1	-
	UBA183	ERR1145431	0.0175034	soil	53.3	122.1	-
	UBA183	ERR1145435	0.0415583	soil	53.3	122.1	-
	UBA183	ERR1145436	0.0061	soil	51.7	121.8	-
	UBA183	ERR1145437	0.0797426	soil	51.7	121.8	-
	UBA183	ERR1145438	0.0289369	soil	51.7	121.8	-
	UBA183	ERR1145441	0.0888481	soil	51.7	121.8	-
	UBA183	ERR1145442	0.0014	soil	51.7	121.8	-
	UBA183	ERR1145443	0.0447593	soil	51.7	121.8	-
	UBA183	ERR1145446	0.0157696	soil	51.4	121.5	-
	UBA183	ERR1145447	0.00437	soil	51.4	121.5	-
	UBA183	ERR1145451	0.0213404	soil	51.4	121.5	-
	UBA183	ERR1145452	0.00103	soil	51.4	121.5	-
	UBA183	ERR1145454	0.048436	soil	51.4	121.5	-
	UBA183	ERR1145455	0.00201	soil	51.4	121.5	-
	UBA183	ERR1145456	0.00576	soil	51	122.2	-
	UBA183	ERR1145457	0.0229697	soil	51	122.2	-
	UBA183	ERR1145459	0.0670833	soil	51	122.2	-
	UBA183	ERR1145460	0.121511	soil	51	122.2	-
	UBA183	ERR1145462	0.0343126	soil	51	122.2	-
	UBA183	ERR1145465	0.185605	soil	51	122.2	-
	UBA183	ERR1145467	0.0162575	soil	43.2	130.8	-
	UBA183	ERR1145471	0.116338	soil	43.2	130.8	-
	UBA183	ERR1145479	0.0109212	soil	41.9	127.6	-
	UBA183	ERR1145485	0.198705	soil	41.9	127.6	-
	UBA183	ERR1145486	0.414577	soil	45.3	129.8	-
	UBA183	ERR1145490	0.017551	soil	45.3	129.8	-
	UBA183	ERR1145492	0.128112	soil	45.3	129.8	-
	UBA183	ERR1145506	0.0034	soil	45	131.1	-
	UBA183	ERR1145515	0.00117	soil	45	131.1	-
	UBA183	ERR1145526	0.0674086	soil	30.3	119.4	-
	UBA183	ERR1145527	0.104852	soil	30.3	119.4	-
	UBA183	ERR1145528	0.0839739	soil	30.3	119.4	-
	UBA183	ERR1145529	0.103957	soil	30.3	119.4	-
	UBA183	ERR1145530	0.132702	soil	30.3	119.4	-
	UBA183	ERR1145531	0.0569567	soil	30.3	119.4	-
	UBA183	ERR1145532	0.115631	soil	30.3	119.4	-
	UBA183	ERR1145533	0.191005	soil	30.3	119.4	-
	UBA183	ERR1145534	0.0957616	soil	30.3	119.4	-
	UBA183	ERR1145535	0.152554	soil	30.3	119.4	-
	UBA183	ERR1145538	0.589747	soil	29.3	117.8	-
	UBA183	ERR1145540	0.686479	soil	29.3	117.8	-
	UBA183	ERR1145542	0.12695	soil	29.3	117.8	-
	UBA183	ERR1145546	0.393912	soil	28.3	118.5	-
	UBA183	ERR1145554	0.24267	soil	28.9	118.7	-
	UBA183	ERR1145556	0.0935775	soil	28.9	118.7	-
	UBA183	ERR1145557	0.153851	soil	28.9	118.7	-
	UBA183	ERR1145558	0.227049	soil	28.9	118.7	-
	UBA183	ERR1145559	0.134718	soil	28.9	118.7	-
	UBA183	ERR1145560	0.0399717	soil	28.1	119.5	-
	UBA183	ERR1145561	0.0473024	soil	28.1	119.5	-
	UBA183	ERR1145562	0.0352441	soil	28.1	119.5	-
	UBA183	ERR1145564	0.0700787	soil	28.1	119.5	-
	UBA183	ERR1145565	0.0622358	soil	28.1	119.5	-
	UBA183	ERR1145566	0.0517723	soil	28.1	119.5	-
	UBA183	ERR1145567	0.163082	soil	27.7	117.7	-
	UBA183	ERR1145568	0.0919048	soil	27.7	117.7	-
	UBA183	ERR1145569	0.16077	soil	27.7	117.7	-
	UBA183	ERR1145570	0.159905	soil	27.7	117.7	-
	UBA183	ERR1145571	0.0873658	soil	27.7	117.7	-
	UBA183	ERR1145572	0.22136	soil	27.7	117.7	-
	UBA183	ERR1145573	0.099409	soil	27.7	117.7	-
	UBA183	ERR1145574	0.0827721	soil	27.7	117.7	-
	UBA183	ERR1145575	0.197467	soil	27.7	117.7	-
	UBA183	ERR1145576	0.0921066	soil	27.7	117.7	-
	UBA183	ERR1145577	0.0322772	soil	18.8	108.9	-
	UBA183	ERR1145579	0.0439384	soil	18.8	108.9	-
	UBA183	ERR1145580	0.00389	soil	18.8	108.9	-
	UBA183	ERR1145582	0.0188565	soil	18.8	108.9	-
	UBA183	ERR1145584	0.0057	soil	18.8	108.9	-
	UBA183	ERR1145585	0.00779	soil	18.8	108.9	-
	UBA183	ERR1145586	0.00831	soil	18.8	108.9	-
	UBA183	ERR1145605	0.147423	soil	21.6	101.6	-
	UBA183	ERR1145606	0.102838	soil	21.6	101.6	-
	UBA183	ERR1145617	0.0144493	soil	35.1	112.3	-
	UBA183	ERR1145618	0.000928	soil	35.1	112.3	-
	UBA183	ERR1145634	0.00453	soil	35.1	112.2	-
	UBA183	ERR1145647	0.00118	soil	35.9	108.8	-
	UBA183	ERR1145648	0.0532182	soil	35.9	108.8	-
	UBA183	ERR1145657	0.00298	soil	36.1	109.8	-
	UBA183	ERR1145658	0.00299	soil	36.1	109.8	-
	UBA183	ERR1145659	0.00207	soil	36.1	109.8	-
	UBA183	ERR1145660	0.00114	soil	36.1	109.8	-
	UBA183	ERR1145674	0.0183107	soil	36.2	109.1	-
	UBA183	ERR1145681	0.0691646	soil	18.9	109.7	-
	UBA183	ERR1145683	0.0325248	soil	18.9	109.7	-
	UBA183	ERR1145687	0.227399	soil	18.9	109.7	-
	UBA183	ERR1145692	0.00661	soil	18.5	109.6	-
	UBA183	ERR1145699	0.112644	soil	26.7	117.7	-
	UBA183	ERR1292895	0.00134	freshwater	38.7909	-75.2512	Study targeting archaeal community
	UBA183	ERR1347774	0.195886	soil	31.97	119.3	Study targeting archaeal community
	UBA183	ERR1475254	0.296076	soil	43	-2.5	-
	UBA183	ERR1475255	0.69865	soil	43	-2.5	-
	UBA183	ERR1475256	0.282087	soil	43	-2.5	-
	UBA183	ERR1475257	0.515579	soil	43	-2.5	-
	UBA183	ERR1475258	0.019429	soil	43	-2.5	-
	UBA183	ERR1475259	0.568325	soil	43	-2.5	-
	UBA183	ERR1475260	0.0202213	soil	43	-2.5	-
	UBA183	ERR1475261	0.889145	soil	43	-2.5	-
	UBA183	ERR1475262	0.0784081	soil	43	-2.5	-
	UBA183	ERR1475263	0.0390666	soil	43	-2.5	-
	UBA183	ERR1475264	0.00793	soil	43	-2.5	-
	UBA183	ERR1475265	0.00837	soil	43	-2.5	-
	UBA183	ERR1475266	0.0422245	soil	43	-2.5	-
	UBA183	ERR1475267	0.0253416	soil	43	-2.5	-
	UBA183	ERR1475268	0.00189	soil	43	-2.5	-
	UBA183	ERR1475269	0.000816	soil	43	-2.5	-
	UBA183	ERR1475270	0.323322	soil	43	-2.5	-
	UBA183	ERR1475271	0.527204	soil	43	-2.5	-
	UBA183	ERR1475272	0.640965	soil	43	-2.5	-
	UBA183	ERR1475273	0.547289	soil	43	-2.5	-
	UBA183	ERR1475274	0.256877	soil	43	-2.5	-
	UBA183	ERR1475275	0.444642	soil	43	-2.5	-
	UBA183	ERR1475276	0.52125	soil	43	-2.5	-
	UBA183	ERR1475277	0.361575	soil	43	-2.5	-
	UBA183	ERR1475278	0.207566	soil	43	-2.5	-
	UBA183	ERR1475279	0.346599	soil	43	-2.5	-
	UBA183	ERR1475280	0.363888	soil	43	-2.5	-
	UBA183	ERR1475281	0.313816	soil	43	-2.5	-
	UBA183	ERR1475282	0.188884	soil	43	-2.5	-
	UBA183	ERR1475283	0.217776	soil	43	-2.5	-
	UBA183	ERR1475284	0.260718	soil	43	-2.5	-
	UBA183	ERR1475285	0.451342	soil	43	-2.5	-
	UBA183	ERR1475286	0.0140309	soil	43	-2.5	-
	UBA183	ERR1475287	0.00651	soil	43	-2.5	-
	UBA183	ERR1475288	0.0106469	soil	43	-2.5	-
	UBA183	ERR1475289	0.0078	soil	43	-2.5	-
	UBA183	ERR1475290	0.0126547	soil	43	-2.5	-
	UBA183	ERR1475294	0.439832	soil	43	-2.5	-
	UBA183	ERR1475296	0.463204	soil	43	-2.5	-
	UBA183	ERR1475297	0.00391	soil	43	-2.5	-
	UBA183	ERR1475298	0.00121	soil	43	-2.5	-
	UBA183	ERR1475300	0.00541	soil	43	-2.5	-
	UBA183	ERR1545492	0.288771	soil	28.33	117.21	-
	UBA183	ERR1545493	0.40568	soil	28.33	117.21	-
	UBA183	ERR1545510	0.0101815	soil	28.33	117.21	-
	UBA183	ERR1545516	0.0200045	soil	28.33	117.21	-
	UBA183	ERR1545517	0.00306	soil	28.33	117.21	-
	UBA183	ERR1545522	0.00287	soil	28.33	117.21	-
	UBA183	ERR1725431	0.608229	plant-associated	47.02	11.86	-
	UBA183	ERR1740165	0.0159098	soil	50.1189	-67.332	-
	UBA183	ERR1740207	0.0815198	soil	50.445	-66.7876	-
	UBA183	ERR1794380	0.0173527	animal-associated	-21.1	55.3	-
	UBA183	ERR1981465	0.0181324	soil	59.17	14.57	-
	UBA183	ERR1981490	0.26469	soil	59.17	14.57	-
	UBA183	ERR1981529	0.0766871	soil	59.17	14.57	-
	UBA183	ERR2015096	0.290812	soil	51.6522	-128.13	-
	UBA183	ERR2015097	0.380968	soil	51.6522	-128.13	-
	UBA183	ERR2015099	0.112519	soil	51.6522	-128.13	-
	UBA183	ERR2015100	1.01972	soil	51.6522	-128.13	-
	UBA183	ERR2015101	1.62084	soil	51.6522	-128.13	-
	UBA183	ERR2015104	0.379371	soil	51.6522	-128.13	-
	UBA183	ERR2015105	0.424633	soil	51.6522	-128.13	-
	UBA183	ERR2015106	0.0390353	soil	51.6522	-128.13	-
	UBA183	ERR2015107	0.0617786	soil	51.6522	-128.13	-
	UBA183	ERR2015108	0.621226	soil	51.6522	-128.13	-
	UBA183	ERR2015109	0.0451814	soil	51.6522	-128.13	-
	UBA183	ERR2015110	0.369203	soil	51.6522	-128.13	-
	UBA183	ERR2015111	0.298778	soil	51.6522	-128.13	-
	UBA183	ERR2015112	0.66769	soil	51.6522	-128.13	-
	UBA183	ERR2015113	0.0945583	soil	51.6522	-128.13	-
	UBA183	ERR2015114	0.487467	soil	51.6522	-128.13	-
	UBA183	ERR2015115	0.414807	soil	51.6522	-128.13	-
	UBA183	ERR2015116	0.528314	soil	51.6522	-128.13	-
	UBA183	ERR2015117	0.0232677	soil	51.6522	-128.13	-
	UBA183	ERR2015118	0.528137	soil	51.6522	-128.13	-
	UBA183	ERR2015119	0.0129921	soil	51.6522	-128.13	-
	UBA183	ERR2015120	0.018533	soil	51.6522	-128.13	-
	UBA183	ERR2015121	0.30074	soil	51.6522	-128.13	-
	UBA183	ERR2015122	0.403333	soil	51.6522	-128.13	-
	UBA183	ERR2015123	0.382372	soil	51.6522	-128.13	-
	UBA183	ERR2015126	0.412893	soil	51.6522	-128.13	-
	UBA183	ERR2015127	0.482984	soil	51.6522	-128.13	-
	UBA183	ERR2015128	0.156636	soil	51.6522	-128.13	-
	UBA183	ERR2015129	0.498923	soil	51.6522	-128.13	-
	UBA183	ERR2015130	2.62195	soil	51.6522	-128.13	-
	UBA183	ERR2015131	0.260234	soil	51.6522	-128.13	-
	UBA183	ERR2015132	0.184283	soil	51.6522	-128.13	-
	UBA183	ERR2015135	0.518325	soil	51.6522	-128.13	-
	UBA183	ERR2015136	1.39834	soil	51.6522	-128.13	-
	UBA183	ERR2015138	0.0843103	soil	51.6522	-128.13	-
	UBA183	ERR2015139	0.651853	soil	51.6522	-128.13	-
	UBA183	ERR2015140	0.263499	soil	51.6522	-128.13	-
	UBA183	ERR2015141	0.206717	soil	51.6522	-128.13	-
	UBA183	ERR2015144	0.579468	soil	51.6522	-128.13	-
	UBA183	ERR2015145	0.294215	soil	51.6522	-128.13	-
	UBA183	ERR2015146	0.0583338	soil	51.6522	-128.13	-
	UBA183	ERR2015147	0.596535	soil	51.6522	-128.13	-
	UBA183	ERR2015150	0.139736	soil	51.6522	-128.13	-
	UBA183	ERR2015151	0.42754	soil	51.6522	-128.13	-
	UBA183	ERR2015152	0.611166	soil	51.6522	-128.13	-
	UBA183	ERR2015154	0.428159	soil	51.6522	-128.13	-
	UBA183	ERR2015155	0.453667	soil	51.6522	-128.13	-
	UBA183	ERR2015156	0.351677	soil	51.6522	-128.13	-
	UBA183	ERR2015157	0.107772	soil	51.6522	-128.13	-
	UBA183	ERR2015158	0.117445	soil	51.6522	-128.13	-
	UBA183	ERR2015159	0.287334	soil	51.6522	-128.13	-
	UBA183	ERR2015160	0.160132	soil	51.6522	-128.13	-
	UBA183	ERR2015161	0.466089	soil	51.6522	-128.13	-
	UBA183	ERR2015162	0.132177	soil	51.6522	-128.13	-
	UBA183	ERR2015165	0.170062	soil	51.6522	-128.13	-
	UBA183	ERR2015166	0.0270517	soil	51.6522	-128.13	-
	UBA183	ERR2015169	0.091308	soil	51.6522	-128.13	-
	UBA183	ERR2015171	0.0489431	soil	51.6522	-128.13	-
	UBA183	ERR2015183	0.0218764	soil	51.6522	-128.13	-
	UBA183	ERR2015191	0.148429	soil	51.6522	-128.13	-
	UBA183	ERR2015192	0.411537	soil	51.6522	-128.13	-
	UBA183	ERR2015194	0.0721868	soil	51.6522	-128.13	-
	UBA183	ERR2015195	0.0664121	soil	51.6522	-128.13	-
	UBA183	ERR2015198	0.397898	soil	51.6522	-128.13	-
	UBA183	ERR2015199	0.202587	soil	51.6522	-128.13	-
	UBA183	ERR2015201	1.29803	soil	51.6522	-128.13	-
	UBA183	ERR2015202	0.959894	soil	51.6522	-128.13	-
	UBA183	ERR2015203	0.225262	soil	51.6522	-128.13	-
	UBA183	ERR2015206	0.150826	soil	51.6522	-128.13	-
	UBA183	ERR2015207	0.642669	soil	51.6522	-128.13	-
	UBA183	ERR2015223	0.00352	soil	51.6522	-128.13	-
	UBA183	ERR2015225	0.00407	soil	51.6522	-128.13	-
	UBA183	ERR2015230	0.00323	soil	51.6522	-128.13	-
	UBA183	ERR2015233	0.00859	soil	51.6522	-128.13	-
	UBA183	ERR2015236	0.0162752	soil	51.6522	-128.13	-
	UBA183	ERR2015237	0.00372	soil	51.6522	-128.13	-
	UBA183	ERR2015240	0.0129601	soil	51.6522	-128.13	-
	UBA183	ERR2015249	0.341717	soil	51.6522	-128.13	-
	UBA183	ERR2015250	0.483316	soil	51.6522	-128.13	-
	UBA183	ERR2015252	0.371238	soil	51.6522	-128.13	-
	UBA183	ERR2015253	0.601607	soil	51.6522	-128.13	-
	UBA183	ERR2015254	0.466303	soil	51.6522	-128.13	-
	UBA183	ERR2015255	0.330567	soil	51.6522	-128.13	-
	UBA183	ERR2015256	0.516844	soil	51.6522	-128.13	-
	UBA183	ERR2015257	0.308279	soil	51.6522	-128.13	-
	UBA183	ERR2015258	0.353241	soil	51.6522	-128.13	-
	UBA183	ERR2015260	0.00654	soil	51.6522	-128.13	-
	UBA183	ERR2015261	0.0748158	soil	51.6522	-128.13	-
	UBA183	ERR2015262	0.0246548	soil	51.6522	-128.13	-
	UBA183	ERR2015263	0.754746	soil	51.6522	-128.13	-
	UBA183	ERR2015264	0.22007	soil	51.6522	-128.13	-
	UBA183	ERR2015265	0.353672	soil	51.6522	-128.13	-
	UBA183	ERR2015267	0.367775	soil	51.6522	-128.13	-
	UBA183	ERR2015268	1.22957	soil	51.6522	-128.13	-
	UBA183	ERR2015269	0.524083	soil	51.6522	-128.13	-
	UBA183	ERR2015270	0.556051	soil	51.6522	-128.13	-
	UBA183	ERR2015271	0.415041	soil	51.6522	-128.13	-
	UBA183	ERR2015273	0.776123	soil	51.6522	-128.13	-
	UBA183	ERR2015275	0.0375399	soil	51.6522	-128.13	-
	UBA183	ERR2015276	0.261643	soil	51.6522	-128.13	-
	UBA183	ERR2015277	1.00777	soil	51.6522	-128.13	-
	UBA183	ERR2015279	0.376577	soil	51.6522	-128.13	-
	UBA183	ERR2015281	0.364018	soil	51.6522	-128.13	-
	UBA183	ERR2015282	0.216797	soil	51.6522	-128.13	-
	UBA183	ERR2015283	0.0931842	soil	51.6522	-128.13	-
	UBA183	ERR2015284	0.183677	soil	51.6522	-128.13	-
	UBA183	ERR2015285	0.214439	soil	51.6522	-128.13	-
	UBA183	ERR2015286	0.1287	soil	51.6522	-128.13	-
	UBA183	ERR2015287	0.0790139	soil	51.6522	-128.13	-
	UBA183	ERR2015289	0.469405	soil	51.6522	-128.13	-
	UBA183	ERR2015290	0.984215	soil	51.6522	-128.13	-
	UBA183	ERR2015291	0.75898	soil	51.6522	-128.13	-
	UBA183	ERR2015292	1.57267	soil	51.6522	-128.13	-
	UBA183	ERR2015293	0.120449	soil	51.6522	-128.13	-
	UBA183	ERR2015297	0.37332	soil	51.6522	-128.13	-
	UBA183	ERR2015298	1.38382	soil	51.6522	-128.13	-
	UBA183	ERR2015299	0.204831	soil	51.6522	-128.13	-
	UBA183	ERR2015300	0.0752497	soil	51.6522	-128.13	-
	UBA183	ERR2015301	1.31227	soil	51.6522	-128.13	-
	UBA183	ERR2015302	0.141519	soil	51.6522	-128.13	-
	UBA183	ERR2015303	0.025249	soil	51.6522	-128.13	-
	UBA183	ERR2015304	0.496026	soil	51.6522	-128.13	-
	UBA183	ERR2015305	0.0654522	soil	51.6522	-128.13	-
	UBA183	ERR2015307	0.405303	soil	51.6522	-128.13	-
	UBA183	ERR2015308	0.790803	soil	51.6522	-128.13	-
	UBA183	ERR2015309	1.88475	soil	51.6522	-128.13	-
	UBA183	ERR2015312	0.106566	soil	51.6522	-128.13	-
	UBA183	ERR2015316	0.101354	soil	51.6522	-128.13	-
	UBA183	ERR2015318	0.398535	soil	51.6522	-128.13	-
	UBA183	ERR2015320	0.122953	soil	51.6522	-128.13	-
	UBA183	ERR2015321	0.377269	soil	51.6522	-128.13	-
	UBA183	ERR2015322	0.460682	soil	51.6522	-128.13	-
	UBA183	ERR2015323	0.952496	soil	51.6522	-128.13	-
	UBA183	ERR2015324	0.210971	soil	51.6522	-128.13	-
	UBA183	ERR2015325	0.445225	soil	51.6522	-128.13	-
	UBA183	ERR2015326	0.00595	soil	51.6522	-128.13	-
	UBA183	ERR2015327	0.00305	soil	51.6522	-128.13	-
	UBA183	ERR2015328	0.0226828	soil	51.6522	-128.13	-
	UBA183	ERR2015329	0.0117421	soil	51.6522	-128.13	-
	UBA183	ERR2015330	0.0148527	soil	51.6522	-128.13	-
	UBA183	ERR2015332	0.00571	soil	51.6522	-128.13	-
	UBA183	ERR2015333	0.00299	soil	51.6522	-128.13	-
	UBA183	ERR2015334	0.0500469	soil	51.6522	-128.13	-
	UBA183	ERR2015336	0.00483	soil	51.6522	-128.13	-
	UBA183	ERR2015337	0.010325	soil	51.6522	-128.13	-
	UBA183	ERR2015338	0.00127	soil	51.6522	-128.13	-
	UBA183	ERR2015340	0.00261	soil	51.6522	-128.13	-
	UBA183	ERR2015341	0.00676	soil	51.6522	-128.13	-
	UBA183	ERR2015345	0.00136	soil	51.6522	-128.13	-
	UBA183	ERR2015346	0.0567566	soil	51.6522	-128.13	-
	UBA183	ERR2015347	0.00802	soil	51.6522	-128.13	-
	UBA183	ERR2015348	0.00126	soil	51.6522	-128.13	-
	UBA183	ERR2015349	0.00859	soil	51.6522	-128.13	-
	UBA183	ERR2015350	0.00224	soil	51.6522	-128.13	-
	UBA183	ERR2015351	0.00702	soil	51.6522	-128.13	-
	UBA183	ERR2015353	0.00438	soil	51.6522	-128.13	-
	UBA183	ERR2015354	0.00131	soil	51.6522	-128.13	-
	UBA183	ERR2015355	0.00164	soil	51.6522	-128.13	-
	UBA183	ERR2015356	0.00819	soil	51.6522	-128.13	-
	UBA183	ERR2015359	0.003	soil	51.6522	-128.13	-
	UBA183	ERR2015360	0.0115775	soil	51.6522	-128.13	-
	UBA183	ERR2015371	0.00132	soil	51.6522	-128.13	-
	UBA183	ERR2015372	0.0107609	soil	51.6522	-128.13	-
	UBA183	ERR2015375	0.00144	soil	51.6522	-128.13	-
	UBA183	ERR2015376	0.00279	soil	51.6522	-128.13	-
	UBA183	ERR2015380	0.00352	soil	51.6522	-128.13	-
	UBA183	ERR2015385	0.00381	soil	51.6522	-128.13	-
	UBA183	ERR2015386	0.0137586	soil	51.6522	-128.13	-
	UBA183	ERR2015389	0.0132992	soil	51.6522	-128.13	-
	UBA183	ERR2027151	0.0323939	contaminated water	44.117	4.002	-
	UBA183	ERR2033861	0.00148	soil	78.186	15.9248	-
	UBA183	ERR2039783	0.0134138	plant-associated	51.5405	5.85417	-
	UBA183	ERR2050702	0.000869	plant-associated	42.444	-76.502	-
	UBA183	ERR2050934	0.00212	plant-associated	42.444	-76.502	-
	UBA183	ERR2051030	0.000626	plant-associated	42.444	-76.502	-
	UBA183	ERR2051244	0.00224	plant-associated	42.444	-76.502	-
	UBA183	ERR2051296	0.00349	plant-associated	42.444	-76.502	-
	UBA183	ERR2051384	0.000667	plant-associated	42.444	-76.502	-
	UBA183	ERR2051558	0.000754	plant-associated	42.444	-76.502	-
	UBA183	ERR2051574	0.00348	plant-associated	42.444	-76.502	-
	UBA183	ERR2051576	0.00236	plant-associated	42.444	-76.502	-
	UBA183	ERR2051582	0.0016	plant-associated	42.444	-76.502	-
	UBA183	ERR2051656	0.00202	plant-associated	42.444	-76.502	-
	UBA183	ERR2051828	0.0008	plant-associated	42.444	-76.502	-
	UBA183	ERR2051832	0.00109	plant-associated	42.444	-76.502	-
	UBA183	ERR2051834	0.000372	plant-associated	42.444	-76.502	-
	UBA183	ERR2051838	0.00526	plant-associated	42.444	-76.502	-
	UBA183	ERR2051858	0.00132	plant-associated	42.444	-76.502	-
	UBA183	ERR2051910	0.00169	plant-associated	42.444	-76.502	-
	UBA183	ERR2052012	0.00125	plant-associated	42.444	-76.502	-
	UBA183	ERR2055248	0.00171	plant-associated	40.111	-88.207	-
	UBA183	ERR2055432	0.000747	plant-associated	40.111	-88.207	-
	UBA183	ERR2174330	0.00575	soil	65.161	-147.48	-
	UBA183	ERR2174331	0.0166676	soil	65.161	-147.48	-
	UBA183	ERR2174347	0.00996	soil	65.161	-147.48	-
	UBA183	ERR2174353	0.0112284	soil	65.161	-147.48	-
	UBA183	ERR2174354	0.00342	soil	65.161	-147.48	-
	UBA183	ERR2174357	0.0391144	soil	65.161	-147.48	-
	UBA183	ERR2174359	0.0126598	soil	65.161	-147.48	-
	UBA183	ERR2174364	0.00532	soil	65.161	-147.48	-
	UBA183	ERR2174374	0.028443	soil	65.161	-147.48	-
	UBA183	ERR2174377	0.00156	soil	65.161	-147.48	-
	UBA183	ERR2174378	0.0675717	soil	65.161	-147.48	-
	UBA183	ERR2174379	0.0149993	soil	65.161	-147.48	-
	UBA183	ERR2174380	0.0130429	soil	65.161	-147.48	-
	UBA183	ERR2322489	0.00226	subsurface	51.1063	10.3979	-
	UBA183	ERR2322491	0.0105207	subsurface	51.1063	10.3979	-
	UBA183	ERR2322493	0.00948	subsurface	51.1063	10.3979	-
	UBA183	ERR2322495	0.0072	subsurface	51.1063	10.3979	-
	UBA183	ERR2322497	0.00289	subsurface	51.1063	10.3979	-
	UBA183	ERR2322499	0.00073	subsurface	51.1063	10.3979	-
	UBA183	ERR2322509	0.103393	subsurface	51.1034	10.3974	-
	UBA183	ERR2322510	0.159417	subsurface	51.1034	10.3974	-
	UBA183	ERR2322513	0.0309502	subsurface	51.1034	10.3974	-
	UBA183	ERR2322515	0.098303	subsurface	51.1034	10.3974	-
	UBA183	ERR2322516	0.0682116	subsurface	51.1034	10.3974	-
	UBA183	ERR2597050	0.00956	animal-associated	39.54	116.16	-
	UBA183	ERR2604373	0.0162953	plant-associated	48.76	-72.024	-
	UBA183	ERR2604424	0.411753	freshwater	60.2692	17.8733	-
	UBA183	ERR3182696	0.00705	contaminated soil	48.35	85.35	-
	UBA183	ERR658112	0.177646	others	52.3491	5.98601	-
	UBA183	ERR658114	0.231232	others	52.3769	5.97385	-
	UBA183	ERR658115	0.230796	others	52.3482	5.98617	-
	UBA183	ERR658117	0.140564	others	52.3478	5.98587	-
	UBA183	ERR658119	0.14664	others	51.8875	5.4373	-
	UBA183	ERR658122	0.127839	others	52.3769	5.97385	-
	UBA183	ERR658127	0.00403	others	52.6679	6.01917	-
	UBA183	ERR658132	0.0581646	others	52.7542	6.17667	-
	UBA183	ERR658133	0.0839291	others	52.135	6.23861	-
	UBA183	ERR658134	0.0652555	others	52.1097	5.97833	-
	UBA183	ERR698925	0.0172945	plant-associated	4.45	114.46	-
	UBA183	ERR698959	0.00402	plant-associated	4.45	114.46	-
	UBA183	ERR775705	0.0379975	plant-associated	47.6843	15.1545	-
	UBA183	ERR775713	0.256605	plant-associated	47.6843	15.1545	-
	UBA183	ERR788946	0.000323	contaminated soil	29.1856	116.011	-
	UBA183	ERR788947	0.00094	contaminated soil	28.7695	116.376	-
	UBA183	ERR915281	0.056616	soil	40.7014	-74.0143	-
	UBA183	ERR915285	0.0812258	soil	40.798	-73.9582	-
	UBA183	ERR915288	0.00635	soil	40.8662	-73.9317	-
	UBA183	ERR915301	0.00514	soil	40.7068	-74.0161	-
	UBA183	ERR915312	0.0067	soil	40.8438	-73.9325	-
	UBA183	ERR915317	0.0281664	soil	40.7765	-73.9698	-
	UBA183	ERR952501	0.0195124	soil	43	-2.5	-
	UBA183	ERR952503	0.0257296	soil	43	-2.5	-
	UBA183	ERR952505	0.017905	soil	43	-2.5	-
	UBA183	ERR952507	0.017264	soil	43	-2.5	-
	UBA183	ERR952509	0.00638	soil	43	-2.5	-
	UBA183	ERR952511	0.0577768	soil	43	-2.5	-
	UBA183	ERR952513	0.0125569	soil	43	-2.5	-
	UBA183	ERR952515	0.0302451	soil	43	-2.5	-
	UBA183	ERR952517	0.0745993	soil	43	-2.5	-
	UBA183	ERR952519	0.0452778	soil	43	-2.5	-
	UBA183	ERR952521	0.0460367	soil	43	-2.5	-
	UBA183	ERR952523	0.0531813	soil	43	-2.5	-
	UBA183	ERR952524	0.285848	soil	43	-2.5	-
	UBA183	ERR952526	0.0902922	soil	43	-2.5	-
	UBA183	ERR952527	0.0355996	soil	43	-2.5	-
	UBA183	ERR952529	0.0447113	soil	43	-2.5	-
	UBA183	ERR952531	0.00867	soil	43	-2.5	-
	UBA183	ERR952533	0.151212	soil	43	-2.5	-
	UBA183	ERR952535	0.0450933	soil	43	-2.5	-
	UBA183	ERR952537	0.0483392	soil	43	-2.5	-
	UBA183	ERR952539	0.00534	soil	43	-2.5	-
	UBA183	ERR952541	0.0450018	soil	43	-2.5	-
	UBA183	ERR952543	0.0100421	soil	43	-2.5	-
	UBA183	ERR952545	0.0281771	soil	43	-2.5	-
	UBA183	ERR952547	0.0968866	soil	43	-2.5	-
	UBA183	ERR952549	0.33195	soil	43	-2.5	-
	UBA183	ERR952551	0.0848089	soil	43	-2.5	-
	UBA183	ERR952552	0.0960286	soil	43	-2.5	-
	UBA183	ERR952554	0.11524	soil	43	-2.5	-
	UBA183	ERR952556	0.0826904	soil	43	-2.5	-
	UBA183	ERR952558	0.129212	soil	43	-2.5	-
	UBA183	ERR952560	0.0191202	soil	43	-2.5	-
	UBA183	ERR952562	0.208769	soil	43	-2.5	-
	UBA183	ERR952564	0.0129859	soil	43	-2.5	-
	UBA183	ERR952566	0.409622	soil	43	-2.5	-
	UBA183	ERR952568	0.0625906	soil	43	-2.5	-
	UBA183	ERR952570	0.128691	soil	43	-2.5	-
	UBA183	ERR952572	0.00391	soil	43	-2.5	-
	UBA183	ERR952574	0.0371863	soil	43	-2.5	-
	UBA183	ERR952576	0.0541374	soil	43	-2.5	-
	UBA183	ERR952578	0.137598	soil	43	-2.5	-
	UBA183	ERR952579	0.295973	soil	43	-2.5	-
	UBA183	ERR952581	0.193114	soil	43	-2.5	-
	UBA183	ERR952582	0.140142	soil	43	-2.5	-
	UBA183	ERR952584	0.185777	soil	43	-2.5	-
	UBA183	ERR952585	0.0878038	soil	43	-2.5	-
	UBA183	ERR952587	0.353504	soil	43	-2.5	-
	UBA183	ERR952588	0.391328	soil	43	-2.5	-
	UBA183	ERR952590	0.44252	soil	43	-2.5	-
	UBA183	ERR952592	0.615096	soil	43	-2.5	-
	UBA183	ERR952594	0.739264	soil	43	-2.5	-
	UBA183	ERR952595	0.74523	soil	43	-2.5	-
	UBA183	ERR952597	0.849676	soil	43	-2.5	-
	UBA183	ERR952599	0.728138	soil	43	-2.5	-
	UBA183	ERR952601	0.607455	soil	43	-2.5	-
	UBA183	ERR952602	0.423378	soil	43	-2.5	-
	UBA183	ERR952604	0.638952	soil	43	-2.5	-
	UBA183	ERR952605	0.489714	soil	43	-2.5	-
	UBA183	ERR952607	0.761566	soil	43	-2.5	-
	UBA183	ERR952608	0.115212	soil	43	-2.5	-
	UBA183	ERR952610	0.227074	soil	43	-2.5	-
	UBA183	ERR952611	0.282762	soil	43	-2.5	-
	UBA183	ERR952613	0.626502	soil	43	-2.5	-
	UBA183	ERR952622	0.0597532	soil	43	-2.5	-
	UBA183	ERR952624	0.0773435	soil	43	-2.5	-
	UBA183	ERR952625	0.0761895	soil	43	-2.5	-
	UBA183	ERR952627	0.0568978	soil	43	-2.5	-
	UBA183	ERR952628	0.0561411	soil	43	-2.5	-
	UBA183	ERR952630	0.0752758	soil	43	-2.5	-
	UBA183	ERR952631	0.0491537	soil	43	-2.5	-
	UBA183	ERR952633	0.0032	soil	43	-2.5	-
	UBA183	ERR952634	0.538675	soil	43	-2.5	-
	UBA183	ERR952636	0.35329	soil	43	-2.5	-
	UBA183	ERR952637	0.295011	soil	43	-2.5	-
	UBA183	ERR952639	0.466704	soil	43	-2.5	-
	UBA183	ERR952640	0.289431	soil	43	-2.5	-
	UBA183	ERR952642	0.342524	soil	43	-2.5	-
	UBA183	ERR952644	0.530345	soil	43	-2.5	-
	UBA183	ERR952646	0.461151	soil	43	-2.5	-
	UBA183	ERR952648	0.444883	soil	43	-2.5	-
	UBA183	ERR952649	0.328685	soil	43	-2.5	-
	UBA183	ERR952651	0.389382	soil	43	-2.5	-
	UBA183	ERR952652	0.4986	soil	43	-2.5	-
	UBA183	ERR952654	0.608814	soil	43	-2.5	-
	UBA183	ERR952655	0.41109	soil	43	-2.5	-
	UBA183	ERR952657	0.82371	soil	43	-2.5	-
	UBA183	ERR952658	0.0269247	soil	43	-2.5	-
	UBA183	ERR952660	0.027592	soil	43	-2.5	-
	UBA183	ERR952662	0.0567279	soil	43	-2.5	-
	UBA183	ERR952664	0.0709342	soil	43	-2.5	-
	UBA183	ERR952666	0.0357273	soil	43	-2.5	-
	UBA183	ERR952668	0.0805732	soil	43	-2.5	-
	UBA183	ERR952670	0.012554	soil	43	-2.5	-
	UBA183	ERR952672	0.0178902	soil	43	-2.5	-
	UBA183	ERR952674	0.211797	soil	43	-2.5	-
	UBA183	ERR952676	0.249369	soil	43	-2.5	-
	UBA183	ERR952677	0.227952	soil	43	-2.5	-
	UBA183	ERR952679	0.16724	soil	43	-2.5	-
	UBA183	ERR952680	0.155897	soil	43	-2.5	-
	UBA183	ERR952682	0.19397	soil	43	-2.5	-
	UBA183	ERR952684	0.550483	soil	43	-2.5	-
	UBA183	ERR952686	0.813892	soil	43	-2.5	-
	UBA183	ERR952688	0.240767	soil	43	-2.5	-
	UBA183	ERR952692	0.258228	soil	43	-2.5	-
	UBA183	ERR952696	0.00939	soil	43	-2.5	-
	UBA183	ERR952700	0.014611	soil	43	-2.5	-
	UBA183	ERR952704	0.0196252	soil	43	-2.5	-
	UBA183	ERR952708	0.00801	soil	43	-2.5	-
	UBA183	ERR952710	0.000553	soil	43	-2.5	-
	UBA183	ERR952712	0.880981	soil	43	-2.5	-
	UBA183	ERR952714	0.00101	soil	43	-2.5	-
	UBA183	ERR952716	0.860908	soil	43	-2.5	-
	UBA183	ERR952720	0.00345	soil	43	-2.5	-
	UBA183	ERR952724	0.000595	soil	43	-2.5	-
	UBA183	ERR952728	0.00124	soil	43	-2.5	-
	UBA183	ERR952732	0.000588	soil	43	-2.5	-
	UBA183	ERR952736	0.424994	soil	43	-2.5	-
	UBA183	ERR952740	0.00448	soil	43	-2.5	-
	UBA183	ERR952744	0.00133	soil	43	-2.5	-
	UBA183	ERR952748	0.0441406	soil	43	-2.5	-
	UBA183	ERR952752	0.00351	soil	43	-2.5	-
	UBA183	ERR952756	0.00185	soil	43	-2.5	-
	UBA183	ERR952760	0.426722	soil	43	-2.5	-
	UBA183	ERR952764	0.000535	soil	43	-2.5	-
	UBA183	ERR952768	0.0683616	soil	43	-2.5	-
	UBA183	ERR952776	0.0788952	soil	43	-2.5	-
	UBA183	ERR952778	0.00803	soil	43	-2.5	-
	UBA183	ERR952780	0.000615	soil	43	-2.5	-
	UBA183	ERR952782	0.0132855	soil	43	-2.5	-
	UBA183	ERR952784	0.00945	soil	43	-2.5	-
	UBA183	ERR952788	0.0129585	soil	43	-2.5	-
	UBA183	ERR952792	0.00693	soil	43	-2.5	-
	UBA183	ERR952796	0.0135128	soil	43	-2.5	-
	UBA183	ERR952799	0.0193988	soil	43	-2.5	-
	UBA183	ERR952801	0.00244	soil	43	-2.5	-
	UBA183	ERR952803	0.0248444	soil	43	-2.5	-
	UBA183	ERR952807	0.519396	soil	43	-2.5	-
	UBA183	ERR952809	0.00297	soil	43	-2.5	-
	UBA183	ERR952811	0.181571	soil	43	-2.5	-
	UBA183	ERR952813	0.0134534	soil	43	-2.5	-
	UBA183	ERR952827	0.000593	soil	43	-2.5	-
	UBA183	ERR952831	0.0975453	soil	43	-2.5	-
	UBA183	ERR952833	0.00109	soil	43	-2.5	-
	UBA183	ERR952835	0.493369	soil	43	-2.5	-
	UBA183	ERR952839	0.520915	soil	43	-2.5	-
	UBA183	ERR952840	0.000612	soil	43	-2.5	-
	UBA183	ERR952842	0.360372	soil	43	-2.5	-
	UBA183	ERR952846	0.00428	soil	43	-2.5	-
	UBA183	ERR952850	0.447435	soil	43	-2.5	-
	UBA183	ERR952854	0.35211	soil	43	-2.5	-
	UBA183	ERR952858	0.0024	soil	43	-2.5	-
	UBA183	ERR952862	0.330806	soil	43	-2.5	-
	UBA183	ERR952866	0.378385	soil	43	-2.5	-
	UBA183	ERR952870	0.329097	soil	43	-2.5	-
	UBA183	ERR952872	0.00109	soil	43	-2.5	-
	UBA183	ERR952874	0.114458	soil	43	-2.5	-
	UBA183	ERR952876	0.00118	soil	43	-2.5	-
	UBA183	ERR978998	0.00214	soil	45.3	-78.6	-
	UBA183	ERR978999	0.0349101	soil	45.3	-78.6	-
	UBA183	ERR979003	0.0195227	soil	45.3	-78.6	-
	UBA183	ERR979822	0.0197109	soil	45.3	78.6	-
	UBA183	SRR1170928	0.00441	plant-associated	-20.6443	-42.1962	-
	UBA183	SRR1170933	0.000511	plant-associated	-20.5936	-42.1539	-
	UBA183	SRR1185477	0.00313	soil	63.878	-149.253	-
	UBA183	SRR1208061	0.00211	soil	42.5	-72.17	-
	UBA183	SRR1208066	0.000555	soil	42.5	-72.17	-
	UBA183	SRR1208072	0.000889	soil	42.5	-72.17	-
	UBA183	SRR1208073	0.00393	soil	42.5	-72.17	-
	UBA183	SRR1208075	0.00606	soil	42.5	-72.17	-
	UBA183	SRR1208080	0.00726	soil	42.5	-72.17	-
	UBA183	SRR1208081	0.000694	soil	42.5	-72.17	-
	UBA183	SRR1208087	0.000291	soil	42.5	-72.17	-
	UBA183	SRR1219857	0.00392	soil	42.5	-72.17	-
	UBA183	SRR1219864	0.00656	soil	42.5	-72.17	-
	UBA183	SRR1219941	0.00301	soil	42.5	-72.17	-
	UBA183	SRR1220022	0.00645	soil	42.5	-72.17	-
	UBA183	SRR1303681	0.0122389	marine and hypersaline	37.5	95.3	-
	UBA183	SRR1370913	0.0993324	soil	43.58	-72.24	-
	UBA183	SRR1370914	0.0884419	soil	43.58	-72.24	-
	UBA183	SRR1370915	0.0155967	soil	44.04	-72.35	-
	UBA183	SRR1370920	0.110292	soil	44.27	-72.33	-
	UBA183	SRR1370921	0.0630974	soil	43.58	-72.24	-
	UBA183	SRR1370922	0.0558362	soil	43.58	-72.24	-
	UBA183	SRR1370923	0.0563831	soil	44.04	-72.35	-
	UBA183	SRR1370925	0.0824323	soil	43.58	-72.24	-
	UBA183	SRR1370926	0.00107	soil	44.04	-72.35	-
	UBA183	SRR1370927	0.00604	soil	44.27	-72.33	-
	UBA183	SRR1370928	0.0799555	soil	43.58	-72.24	-
	UBA183	SRR1370929	0.103572	soil	43.58	-72.24	-
	UBA183	SRR1370931	0.0244364	soil	44.27	-72.33	-
	UBA183	SRR1370932	0.082424	soil	43.58	-72.24	-
	UBA183	SRR1370933	0.0841823	soil	43.58	-72.24	-
	UBA183	SRR1370934	0.0155157	soil	44.04	-72.35	-
	UBA183	SRR1370935	0.00587	soil	44.27	-72.33	-
	UBA183	SRR1370936	0.09732	soil	43.58	-72.24	-
	UBA183	SRR1370937	0.0559069	soil	43.58	-72.24	-
	UBA183	SRR1370938	0.00563	soil	44.04	-72.35	-
	UBA183	SRR1370939	0.00696	soil	44.27	-72.33	-
	UBA183	SRR1370942	0.0151126	soil	44.04	-72.35	-
	UBA183	SRR1370943	0.0032	soil	44.27	-72.33	-
	UBA183	SRR1370947	0.0133517	soil	44.27	-72.33	-
	UBA183	SRR1370949	0.099303	soil	44.04	-72.35	-
	UBA183	SRR1370950	0.0876462	soil	44.04	-72.35	-
	UBA183	SRR1370951	0.0155923	soil	44.04	-72.35	-
	UBA183	SRR1370956	0.111585	soil	44.27	-72.33	-
	UBA183	SRR1370959	0.0993577	soil	43.58	-72.24	-
	UBA183	SRR1370960	0.0883034	soil	43.58	-72.24	-
	UBA183	SRR1370961	0.01557	soil	43.58	-72.24	-
	UBA183	SRR1370966	0.111452	soil	43.58	-72.24	-
	UBA183	SRR1370967	0.0631241	soil	43.58	-72.24	-
	UBA183	SRR1370968	0.0558413	soil	43.58	-72.24	-
	UBA183	SRR1370969	0.0564146	soil	43.58	-72.24	-
	UBA183	SRR1370971	0.00542	soil	43.58	-72.24	-
	UBA183	SRR1370972	0.0047	soil	43.58	-72.24	-
	UBA183	SRR1370973	0.0456288	soil	43.58	-72.24	-
	UBA183	SRR1370974	0.0243085	soil	43.58	-72.24	-
	UBA183	SRR1370975	0.0217356	soil	43.58	-72.24	-
	UBA183	SRR1370976	0.0321252	soil	43.58	-72.24	-
	UBA183	SRR1370983	0.0993041	soil	44.04	-72.35	-
	UBA183	SRR1370984	0.0877559	soil	44.27	-72.33	-
	UBA183	SRR1370985	0.0155974	soil	44.04	-72.35	-
	UBA183	SRR1370990	0.110181	soil	44.27	-72.33	-
	UBA183	SRR1370991	0.063056	soil	44.04	-72.35	-
	UBA183	SRR1370992	0.0558172	soil	44.27	-72.33	-
	UBA183	SRR1370993	0.0563636	soil	44.04	-72.35	-
	UBA183	SRR1370995	0.00541	soil	44.04	-72.35	-
	UBA183	SRR1370996	0.0047	soil	44.27	-72.33	-
	UBA183	SRR1370999	0.0993203	soil	44.04	-72.35	-
	UBA183	SRR1371000	0.0877012	soil	44.27	-72.33	-
	UBA183	SRR1371001	0.0156156	soil	44.04	-72.35	-
	UBA183	SRR1371006	0.110157	soil	44.27	-72.33	-
	UBA183	SRR1371007	0.0631007	soil	44.04	-72.35	-
	UBA183	SRR1371008	0.0558365	soil	44.27	-72.33	-
	UBA183	SRR1371009	0.0563679	soil	44.04	-72.35	-
	UBA183	SRR1371011	0.00542	soil	44.04	-72.35	-
	UBA183	SRR1371012	0.0047	soil	44.27	-72.33	-
	UBA183	SRR1371013	0.0456434	soil	44.04	-72.35	-
	UBA183	SRR1371014	0.0242674	soil	44.27	-72.33	-
	UBA183	SRR1371015	0.0217466	soil	44.04	-72.35	-
	UBA183	SRR1371016	0.0321334	soil	44.04	-72.35	-
	UBA183	SRR1383176	0.00211	marine and hypersaline	71.2	-156.41	-
	UBA183	SRR1421653	0.00833	soil	41.9167	-93.75	-
	UBA183	SRR1421659	0.00748	soil	41.9167	-93.75	-
	UBA183	SRR1421664	0.00893	soil	41.9167	-93.75	-
	UBA183	SRR1421666	0.00817	soil	41.9167	-93.75	-
	UBA183	SRR1421667	0.00804	soil	41.9167	-93.75	-
	UBA183	SRR1421671	0.00504	soil	41.9167	-93.75	-
	UBA183	SRR1421673	0.0231281	soil	41.9167	-93.75	-
	UBA183	SRR1421684	0.00582	soil	41.9167	-93.75	-
	UBA183	SRR1421688	0.00574	soil	41.9167	-93.75	-
	UBA183	SRR1421694	0.01321	soil	41.9167	-93.75	-
	UBA183	SRR1421697	0.00503	soil	41.9167	-93.75	-
	UBA183	SRR1421698	0.00485	soil	41.9167	-93.75	-
	UBA183	SRR1421711	0.0443875	soil	41.9167	-93.75	-
	UBA183	SRR1421714	0.160862	soil	41.9167	-93.75	-
	UBA183	SRR1421717	0.0581015	soil	41.9167	-93.75	-
	UBA183	SRR1421723	0.0124108	soil	41.9167	-93.75	-
	UBA183	SRR1421726	0.12611	soil	41.9167	-93.75	-
	UBA183	SRR1421729	0.0558472	soil	41.9167	-93.75	-
	UBA183	SRR1421731	0.00892	soil	41.9167	-93.75	-
	UBA183	SRR1421733	0.0199422	soil	41.9167	-93.75	-
	UBA183	SRR1612103	0.00128	soil	42.96	-85.66	-
	UBA183	SRR1740315	0.0137419	soil	-43.525	172.612	-
	UBA183	SRR1740335	0.0282486	soil	-40.4556	175.831	-
	UBA183	SRR1770737	0.00534	soil	47.1132	8.54182	-
	UBA183	SRR1770742	0.00316	soil	47.1132	8.54182	-
	UBA183	SRR1770748	0.00967	soil	47.1132	8.54182	-
	UBA183	SRR1770779	0.00819	soil	-29.8116	30.7157	-
	UBA183	SRR1770782	0.00457	soil	-29.8116	30.7157	-
	UBA183	SRR1770786	0.014129	soil	-29.8116	30.7157	-
	UBA183	SRR1770788	0.0246954	soil	-29.8116	30.7157	-
	UBA183	SRR1770789	0.0234412	soil	-29.8116	30.7157	-
	UBA183	SRR1770790	0.0072	soil	-29.8116	30.7157	-
	UBA183	SRR1770791	0.00282	soil	-29.2842	30.2917	-
	UBA183	SRR1770797	0.00838	soil	-29.2842	30.2917	-
	UBA183	SRR1770798	0.00728	soil	-29.2842	30.2917	-
	UBA183	SRR1770799	0.00844	soil	-29.2842	30.2917	-
	UBA183	SRR1770802	0.00297	soil	-29.2842	30.2917	-
	UBA183	SRR1770805	0.0053	soil	-29.2842	30.2917	-
	UBA183	SRR1770806	0.0158284	soil	-27.7349	151.14	-
	UBA183	SRR1770809	0.00522	soil	-27.7349	151.14	-
	UBA183	SRR1798346	0.00205	freshwater	41.6827	-73.8929	-
	UBA183	SRR1811768	0.0144429	soil	14.75	-16.85	-
	UBA183	SRR1811769	0.0194132	soil	14.75	-16.85	-
	UBA183	SRR1811773	0.0229769	soil	14.75	-16.85	-
	UBA183	SRR1811774	0.0745159	soil	14.75	-16.85	-
	UBA183	SRR1811775	0.0430628	soil	14.75	-16.85	-
	UBA183	SRR1811776	0.0351955	soil	14.75	-16.85	-
	UBA183	SRR1811779	0.0384378	soil	14.75	-16.85	-
	UBA183	SRR1811781	0.0326295	soil	14.75	-16.85	-
	UBA183	SRR1811782	0.0553005	soil	14.75	-16.85	-
	UBA183	SRR1811783	0.00127	soil	14.75	-16.85	-
	UBA183	SRR1811788	0.00452	soil	14.75	-16.85	-
	UBA183	SRR1811789	0.0232078	soil	14.75	-16.85	-
	UBA183	SRR1811790	0.00971	soil	14.75	-16.85	-
	UBA183	SRR1811791	0.0162872	soil	14.75	-16.85	-
	UBA183	SRR1923171	0.00469	soil	39.99	116.33	-
	UBA183	SRR1945175	0.00197	contaminated soil	25.5244	105.506	-
	UBA183	SRR1982400	0.00298	freshwater	25.0195	102.664	-
	UBA183	SRR1982405	0.00331	freshwater	24.957	102.662	-
	UBA183	SRR1982428	0.00354	freshwater	24.9551	102.662	-
	UBA183	SRR2005967	0.023061	marine and hypersaline	56.2333	9.5167	-
	UBA183	SRR2005987	0.00233	marine and hypersaline	56.2333	9.5167	-
	UBA183	SRR2034655	0.00471	soil	10.26	-61.42	Study targeting archaeal community
	UBA183	SRR2034707	1.88078	soil	10.68	-61.35	Study targeting archaeal community
	UBA183	SRR2041658	0.000476	marine and hypersaline	38.5539	-121.738	-
	UBA183	SRR2077033	0.000528	freshwater	49	-123	-
	UBA183	SRR2083890	0.000295	freshwater	49	-123	-
	UBA183	SRR2083915	0.000844	freshwater	49	-123	-
	UBA183	SRR2083926	0.000335	freshwater	49	-123	-
	UBA183	SRR2083968	0.0132404	freshwater	49	-123	-
	UBA183	SRR2083970	0.00541	freshwater	49	-123	-
	UBA183	SRR2083973	0.0028	freshwater	49	-123	-
	UBA183	SRR2083974	0.00169	freshwater	49	-123	-
	UBA183	SRR2083975	0.0137964	freshwater	49	-123	-
	UBA183	SRR2083980	0.0138504	freshwater	49	-123	-
	UBA183	SRR2083983	0.0192852	freshwater	49	-123	-
	UBA183	SRR2083984	0.0230292	freshwater	49	-123	-
	UBA183	SRR2083985	0.00196	freshwater	49	-123	-
	UBA183	SRR2083991	0.0171013	freshwater	49	-123	-
	UBA183	SRR2083992	0.00757	freshwater	49	-123	-
	UBA183	SRR2083994	0.00283	freshwater	49	-123	-
	UBA183	SRR2083996	0.0127861	freshwater	49	-123	-
	UBA183	SRR2083997	0.00216	freshwater	49	-123	-
	UBA183	SRR2084000	0.0110849	freshwater	49	-123	-
	UBA183	SRR2084001	0.00211	freshwater	49	-123	-
	UBA183	SRR2084002	0.00631	freshwater	49	-123	-
	UBA183	SRR2084004	0.0117394	freshwater	49	-123	-
	UBA183	SRR2084005	0.00558	freshwater	49	-123	-
	UBA183	SRR2084006	0.00156	freshwater	49	-123	-
	UBA183	SRR2084009	0.00734	freshwater	49	-123	-
	UBA183	SRR2084013	0.00395	freshwater	49	-123	-
	UBA183	SRR2084016	0.00759	freshwater	49	-123	-
	UBA183	SRR2084017	0.000999	freshwater	49	-123	-
	UBA183	SRR2084018	0.00504	freshwater	49	-123	-
	UBA183	SRR2084020	0.00596	freshwater	49	-123	-
	UBA183	SRR2084021	0.00109	freshwater	49	-123	-
	UBA183	SRR2084022	0.00221	freshwater	49	-123	-
	UBA183	SRR2084024	0.0195776	freshwater	49	-123	-
	UBA183	SRR2084026	0.0035	freshwater	49	-123	-
	UBA183	SRR2084027	0.00479	freshwater	49	-123	-
	UBA183	SRR2084028	0.010266	freshwater	49	-123	-
	UBA183	SRR2084031	0.00227	freshwater	49	-123	-
	UBA183	SRR2084035	0.0108403	freshwater	49	-123	-
	UBA183	SRR2084036	0.00528	freshwater	49	-123	-
	UBA183	SRR2084040	0.0114205	freshwater	49	-123	-
	UBA183	SRR2084041	0.000794	freshwater	49	-123	-
	UBA183	SRR2084043	0.005	freshwater	49	-123	-
	UBA183	SRR2084044	0.00598	freshwater	49	-123	-
	UBA183	SRR2084045	0.000887	freshwater	49	-123	-
	UBA183	SRR2084046	0.00194	freshwater	49	-123	-
	UBA183	SRR2084049	0.00159	freshwater	49	-123	-
	UBA183	SRR2084059	0.00179	freshwater	49	-123	-
	UBA183	SRR2084060	0.011322	freshwater	49	-123	-
	UBA183	SRR2084061	0.00295	freshwater	49	-123	-
	UBA183	SRR2084062	0.00154	freshwater	49	-123	-
	UBA183	SRR2086466	0.00237	others	30.48	103.53	-
	UBA183	SRR2087796	0.000128	soil	63.1167	16.8	-
	UBA183	SRR2127244	0.00159	soil	31.64	120.74	-
	UBA183	SRR2153439	0.00207	others	23.12	113.31	-
	UBA183	SRR2154152	0.00207	others	23.12	113.31	-
	UBA183	SRR2158121	0.00371	plant-associated	40.83	-96.66	-
	UBA183	SRR2158222	0.000284	plant-associated	40.83	-96.66	-
	UBA183	SRR2170664	0.00173	soil	-19.51	-43.48	-
	UBA183	SRR2181617	0.0547384	soil	31.6	110.28	-
	UBA183	SRR2240773	0.133511	soil	40.0305	-105.529	-
	UBA183	SRR2310250	0.0018	freshwater	37.303	96.908	-
	UBA183	SRR2428267	0.00197	others	36.82	118.11	-
	UBA183	SRR2428629	0.00255	others	30.45	112.75	-
	UBA183	SRR2428637	0.0181495	others	30.52	112.34	-
	UBA183	SRR2518323	0.00022	freshwater	55.926	-3.196	-
	UBA183	SRR2530428	0.0740741	soil	29.6899	-81.9935	-
	UBA183	SRR2530431	0.103413	soil	29.6899	-81.9935	-
	UBA183	SRR2530443	0.202225	soil	29.6899	-81.9935	-
	UBA183	SRR2530456	0.111235	soil	19.9313	-155.287	-
	UBA183	SRR2530468	0.107296	soil	19.9313	-155.287	-
	UBA183	SRR2530471	0.0965251	soil	19.9313	-155.287	-
	UBA183	SRR2530545	0.0853242	soil	19.9313	-155.287	-
	UBA183	SRR2530547	0.124688	soil	19.9313	-155.287	-
	UBA183	SRR2530564	0.353357	soil	65.1542	-147.498	-
	UBA183	SRR2530847	0.136426	soil	29.6899	-81.9935	-
	UBA183	SRR2530979	0.14881	soil	19.9313	-155.287	-
	UBA183	SRR2530985	0.105374	soil	19.9313	-155.287	-
	UBA183	SRR2530991	0.524934	soil	19.9313	-155.287	-
	UBA183	SRR2530996	0.275862	soil	19.9313	-155.287	-
	UBA183	SRR2530997	0.156986	soil	19.9313	-155.287	-
	UBA183	SRR2531012	0.118906	soil	19.9313	-155.287	-
	UBA183	SRR2531020	0.166389	soil	29.6899	-81.9935	-
	UBA183	SRR2531023	0.6	soil	19.9313	-155.287	-
	UBA183	SRR2531037	0.1998	soil	19.9313	-155.287	-
	UBA183	SRR2531038	0.102564	soil	19.9313	-155.287	-
	UBA183	SRR2531203	0.162338	soil	19.9313	-155.287	-
	UBA183	SRR2531208	0.18315	soil	19.9313	-155.287	-
	UBA183	SRR2531217	0.307692	soil	19.9313	-155.287	-
	UBA183	SRR2531219	0.133156	soil	19.9313	-155.287	-
	UBA183	SRR2531220	0.111111	soil	29.6899	-81.9935	-
	UBA183	SRR2531231	0.158353	soil	65.1542	-147.498	-
	UBA183	SRR2531956	0.0912409	soil	29.6899	-81.9935	-
	UBA183	SRR2532011	0.598802	soil	65.1542	-147.498	-
	UBA183	SRR2532019	0.0931966	soil	29.6899	-81.9935	-
	UBA183	SRR2532026	0.146843	soil	29.6899	-81.9935	-
	UBA183	SRR2532152	0.0995025	soil	65.1542	-147.498	-
	UBA183	SRR2553743	0.0457128	freshwater	-79.5	159	-
	UBA183	SRR2559243	0.00528	plant-associated	38.8855	-78.1384	-
	UBA183	SRR2559244	0.000391	plant-associated	38.8855	-78.1384	-
	UBA183	SRR2559247	0.043822	plant-associated	37.2811	-80.4752	-
	UBA183	SRR2559248	0.0656703	plant-associated	37.2811	-80.4752	-
	UBA183	SRR2559249	0.0215652	plant-associated	39.0592	-78.0543	-
	UBA183	SRR2568339	0.00803	soil	35	-80	-
	UBA183	SRR2886903	0.00769	soil	41.51	124.54	-
	UBA183	SRR2886913	0.0189663	soil	41.51	124.54	-
	UBA183	SRR2886922	0.0068	soil	41.51	124.54	-
	UBA183	SRR2886925	0.0160733	soil	41.51	124.54	-
	UBA183	SRR2886927	0.103029	soil	41.51	124.54	-
	UBA183	SRR2886952	0.0892122	soil	41.51	124.54	-
	UBA183	SRR2886955	0.00674	soil	41.51	124.54	-
	UBA183	SRR2886959	0.104116	soil	41.51	124.54	-
	UBA183	SRR2886964	0.102319	soil	41.51	124.54	-
	UBA183	SRR2886974	0.0991534	soil	41.51	124.54	-
	UBA183	SRR2911374	0.00871	others	30.44	112.73	-
	UBA183	SRR2911382	0.00231	others	30.44	112.73	-
	UBA183	SRR2911401	0.00721	others	30.39	112.94	-
	UBA183	SRR2911402	0.00959	others	30.39	112.94	-
	UBA183	SRR2911403	0.00784	others	30.39	112.94	-
	UBA183	SRR2911405	0.00838	others	30.39	112.94	-
	UBA183	SRR2911406	0.0202347	others	30.52	112.34	-
	UBA183	SRR2911407	0.00963	others	30.52	112.34	-
	UBA183	SRR2911409	0.00492	others	30.52	112.34	-
	UBA183	SRR2911411	0.00821	others	30.52	112.34	-
	UBA183	SRR2911412	0.00441	others	30.52	112.34	-
	UBA183	SRR2911413	0.00491	others	30.52	112.34	-
	UBA183	SRR2911414	0.00707	others	30.52	112.34	-
	UBA183	SRR2911415	0.00253	others	30.52	112.34	-
	UBA183	SRR2911980	0.0245662	soil	-19.8616	-43.7905	-
	UBA183	SRR2912147	0.00222	soil	-19.8619	-43.7907	-
	UBA183	SRR2912150	0.00877	soil	-19.8619	-43.7907	-
	UBA183	SRR2968943	0.00524	plant-associated	29	107	-
	UBA183	SRR2969571	0.00714	animal-associated	33.75	114.45	-
	UBA183	SRR2970473	0.00675	plant-associated	29	107	-
	UBA183	SRR2970476	0.00732	plant-associated	29	107	-
	UBA183	SRR2970526	0.00991	plant-associated	29	107	-
	UBA183	SRR2970528	0.00614	plant-associated	29	107	-
	UBA183	SRR2970532	0.0173989	plant-associated	29	107	-
	UBA183	SRR2970534	0.0207082	plant-associated	29	107	-
	UBA183	SRR2970553	0.00491	plant-associated	29	108	-
	UBA183	SRR2991428	0.00217	freshwater	30	113	-
	UBA183	SRR2991432	0.00379	freshwater	30	113	-
	UBA183	SRR3029757	0.0126014	soil	59.51	18.36	Study targeting archaeal community
	UBA183	SRR3029760	0.0260872	soil	59.51	18.36	Study targeting archaeal community
	UBA183	SRR3029764	67.8737	soil	59.51	18.36	Study targeting archaeal community
	UBA183	SRR3029768	51.625	soil	59.51	18.36	Study targeting archaeal community
	UBA183	SRR3029772	0.702483	soil	59.51	18.36	Study targeting archaeal community
	UBA183	SRR3029777	34.3867	soil	59.51	18.36	Study targeting archaeal community
	UBA183	SRR3029781	1.41695	soil	59.51	18.36	Study targeting archaeal community
	UBA183	SRR3029785	0.122406	soil	59.51	18.36	Study targeting archaeal community
	UBA183	SRR3029809	0.0130395	freshwater	59.51	18.36	Study targeting archaeal community
	UBA183	SRR3032058	0.00603	contaminated soil	-32.8046	-66.0853	-
	UBA183	SRR3032147	0.0158128	contaminated soil	-32.8047	-66.0852	-
	UBA183	SRR3032157	0.0721522	contaminated soil	-32.8047	-66.0851	-
	UBA183	SRR3066904	0.0133103	soil	10.48	-61.1	-
	UBA183	SRR3095721	0.0393367	soil	30.14	119.42	-
	UBA183	SRR3095723	0.0146025	soil	30.14	119.42	-
	UBA183	SRR3095731	0.0122693	soil	30.14	119.42	-
	UBA183	SRR3095890	0.0267881	soil	30.14	119.42	-
	UBA183	SRR3095892	0.0532617	soil	30.14	119.42	-
	UBA183	SRR3095896	0.0408593	soil	30.14	119.42	-
	UBA183	SRR3095897	0.0474014	soil	30.14	119.42	-
	UBA183	SRR3095898	0.0335339	soil	30.14	119.42	-
	UBA183	SRR3095900	0.0349464	soil	30.14	119.42	-
	UBA183	SRR3095904	0.00615	soil	30.14	119.42	-
	UBA183	SRR3095905	0.0119792	soil	30.14	119.42	-
	UBA183	SRR3095909	0.0102771	soil	30.14	119.42	-
	UBA183	SRR3095910	0.0121625	soil	30.14	119.42	-
	UBA183	SRR3095912	0.0019	soil	30.14	119.42	-
	UBA183	SRR3095913	0.0082	soil	30.14	119.42	-
	UBA183	SRR3095914	0.00432	soil	30.14	119.42	-
	UBA183	SRR3095915	0.0136997	soil	30.14	119.42	-
	UBA183	SRR3095916	0.00935	soil	30.14	119.42	-
	UBA183	SRR3095917	0.0341167	soil	30.14	119.42	-
	UBA183	SRR3095918	0.0217817	soil	30.14	119.42	-
	UBA183	SRR3095919	0.0106408	soil	30.14	119.42	-
	UBA183	SRR3098167	0.00421	plant-associated	29.36	-81.16	-
	UBA183	SRR3098174	0.00405	plant-associated	29.36	-81.16	-
	UBA183	SRR3098181	0.00573	plant-associated	29.36	-81.16	-
	UBA183	SRR3098223	0.00794	plant-associated	29.36	-81.16	-
	UBA183	SRR3098236	0.0168556	plant-associated	29.36	-81.16	-
	UBA183	SRR3104444	0.0484942	soil	28.2	117.13	-
	UBA183	SRR3176895	0.00546	contaminated water	33.1962	-81.7381	-
	UBA183	SRR3179015	0.0220012	soil	37.2079	-80.3905	-
	UBA183	SRR3179017	0.0247755	soil	37.2079	-80.3905	-
	UBA183	SRR3179018	0.0307098	soil	37.2079	-80.3905	-
	UBA183	SRR3179021	0.0447857	soil	37.2807	-80.4734	-
	UBA183	SRR3179024	0.0428192	soil	37.2807	-80.4734	-
	UBA183	SRR3179025	0.0099	soil	37.2807	-80.4734	-
	UBA183	SRR3179028	0.00987	soil	37.2807	-80.4734	-
	UBA183	SRR3179039	0.00709	soil	37.2844	-80.4629	-
	UBA183	SRR3179042	0.0056	soil	37.2844	-80.4629	-
	UBA183	SRR3179045	0.0154091	soil	37.2844	-80.4629	-
	UBA183	SRR3179046	0.00773	soil	37.2844	-80.4629	-
	UBA183	SRR3179047	0.027202	soil	37.2844	-80.4629	-
	UBA183	SRR3179048	0.00555	soil	37.2844	-80.4629	-
	UBA183	SRR3179050	0.116732	soil	37.2818	-80.473	-
	UBA183	SRR3179052	0.0384874	soil	37.2818	-80.473	-
	UBA183	SRR3179053	0.0122155	soil	37.2818	-80.473	-
	UBA183	SRR3179054	0.00888	soil	37.2818	-80.473	-
	UBA183	SRR3179056	0.0609965	soil	37.2818	-80.473	-
	UBA183	SRR3179058	0.0732136	soil	37.2818	-80.473	-
	UBA183	SRR3179062	0.00689	soil	37.2816	-80.4739	-
	UBA183	SRR3179063	0.0062	soil	37.2816	-80.4739	-
	UBA183	SRR3179064	0.0252589	soil	37.2816	-80.4739	-
	UBA183	SRR3179065	0.0113611	soil	37.2816	-80.4739	-
	UBA183	SRR3179066	0.0492417	soil	37.2816	-80.4739	-
	UBA183	SRR3179068	0.0439391	soil	37.2816	-80.4739	-
	UBA183	SRR3179072	0.151134	soil	38.7193	-106.194	-
	UBA183	SRR3179082	0.0201665	soil	38.714	-106.311	-
	UBA183	SRR3179100	0.0330822	soil	43.1756	-70.9415	-
	UBA183	SRR3179101	0.024175	soil	43.1756	-70.9415	-
	UBA183	SRR3179102	0.019338	soil	43.1756	-70.9415	-
	UBA183	SRR3179103	0.0201167	soil	43.1756	-70.9415	-
	UBA183	SRR3179106	0.0189027	soil	43.1756	-70.9415	-
	UBA183	SRR3179107	0.0313947	soil	43.1756	-70.9415	-
	UBA183	SRR3179110	0.0940818	soil	43.1658	-71.0589	-
	UBA183	SRR3179111	0.0323595	soil	43.1658	-71.0589	-
	UBA183	SRR3179112	0.00424	soil	43.1658	-71.0589	-
	UBA183	SRR3179113	0.0294476	soil	43.1658	-71.0589	-
	UBA183	SRR3179114	0.0347119	soil	43.1658	-71.0589	-
	UBA183	SRR3179115	0.0327823	soil	43.1658	-71.0589	-
	UBA183	SRR3179116	0.0410228	soil	43.1658	-71.0589	-
	UBA183	SRR3179117	0.088577	soil	43.1658	-71.0589	-
	UBA183	SRR3179118	0.0688616	soil	43.1658	-71.0589	-
	UBA183	SRR3179119	0.0271039	soil	43.1758	-70.9426	-
	UBA183	SRR3179120	0.0525597	soil	43.1758	-70.9426	-
	UBA183	SRR3179121	0.038901	soil	43.1758	-70.9426	-
	UBA183	SRR3179124	0.0498256	soil	43.1758	-70.9426	-
	UBA183	SRR3179125	0.0236025	soil	43.1758	-70.9426	-
	UBA183	SRR3179126	0.0730114	soil	43.1758	-70.9426	-
	UBA183	SRR3179127	0.0357956	soil	43.1758	-70.9426	-
	UBA183	SRR3179128	0.014064	soil	43.1758	-70.9426	-
	UBA183	SRR3179129	0.0422992	soil	43.1658	-71.0589	-
	UBA183	SRR3179130	0.0965298	soil	43.1658	-71.0589	-
	UBA183	SRR3179131	0.023833	soil	43.1658	-71.0589	-
	UBA183	SRR3179133	0.0747695	soil	43.1658	-71.0589	-
	UBA183	SRR3179134	0.0247647	soil	43.1658	-71.0589	-
	UBA183	SRR3179135	0.060662	soil	43.1658	-71.0589	-
	UBA183	SRR3179136	0.0506053	soil	43.1658	-71.0589	-
	UBA183	SRR3179137	0.0606845	soil	43.1658	-71.0589	-
	UBA183	SRR3179138	0.0314008	soil	43.1658	-71.0589	-
	UBA183	SRR3179143	0.0186064	soil	43.1728	-70.9263	-
	UBA183	SRR3179147	0.00773	soil	43.1728	-70.9263	-
	UBA183	SRR3179162	0.0234375	soil	40.0537	-105.642	-
	UBA183	SRR3179163	0.00925	soil	40.0537	-105.642	-
	UBA183	SRR3179164	0.00543	soil	40.0537	-105.642	-
	UBA183	SRR3192784	0.00249	soil	39.9566	115.424	-
	UBA183	SRR3192831	0.0079	soil	42.3474	125.034	-
	UBA183	SRR3192832	0.00251	soil	42.3455	125.031	-
	UBA183	SRR3192834	0.00053	soil	42.3455	125.031	-
	UBA183	SRR3192835	0.0534359	soil	40.8562	124.834	-
	UBA183	SRR3192836	0.00299	soil	33.4964	111.931	-
	UBA183	SRR3192837	0.00134	soil	33.4964	111.931	-
	UBA183	SRR3192839	0.00123	soil	33.4994	111.934	-
	UBA183	SRR3192840	0.00301	soil	33.4994	111.934	-
	UBA183	SRR3192841	0.00558	soil	33.4975	111.933	-
	UBA183	SRR3192843	0.00171	soil	33.5019	111.922	-
	UBA183	SRR3192847	0.00436	soil	42.3857	128.1	-
	UBA183	SRR3192849	0.00715	soil	42.3833	128.083	-
	UBA183	SRR3192850	0.00521	soil	42.3833	128.083	-
	UBA183	SRR3192851	0.044712	soil	40.5135	123.535	-
	UBA183	SRR3192852	0.00529	soil	40.5144	123.537	-
	UBA183	SRR3192853	0.00533	soil	40.5137	123.535	-
	UBA183	SRR3192854	0.00691	soil	40.5293	123.562	-
	UBA183	SRR3192857	0.0292931	soil	23.1729	112.54	-
	UBA183	SRR3192858	0.0473645	soil	23.1744	112.54	-
	UBA183	SRR3192862	0.00916	soil	23.1736	112.538	-
	UBA183	SRR3192866	0.00338	soil	42.8225	122.189	-
	UBA183	SRR3192867	0.0142702	soil	51.4349	121.258	-
	UBA183	SRR3192869	0.00525	soil	51.4349	121.258	-
	UBA183	SRR3192878	0.0117405	soil	51.5013	121.249	-
	UBA183	SRR3192879	0.0220721	soil	51.5013	121.249	-
	UBA183	SRR3192881	0.00472	soil	29.6453	111.295	-
	UBA183	SRR3192882	0.00174	soil	29.6446	111.294	-
	UBA183	SRR3192883	0.0430756	soil	28.1831	113.648	-
	UBA183	SRR3192884	0.0203936	soil	28.1842	113.648	-
	UBA183	SRR3192886	0.0431611	soil	28.8594	110.448	-
	UBA183	SRR3192887	0.0193386	soil	28.8528	110.445	-
	UBA183	SRR3192891	0.0105952	soil	26.8125	109.883	-
	UBA183	SRR3192893	0.00897	soil	26.8125	109.884	-
	UBA183	SRR3192894	0.00939	soil	28.6716	113.62	-
	UBA183	SRR3192895	0.00913	soil	25.4936	111.394	-
	UBA183	SRR3192896	0.00966	soil	25.5147	111.494	-
	UBA183	SRR3192898	0.00673	soil	26.4994	114.056	-
	UBA183	SRR3192899	0.0197722	soil	26.5006	114.058	-
	UBA183	SRR3192900	0.0147973	soil	26.4992	114.056	-
	UBA183	SRR3192901	0.00223	soil	18.7341	108.872	-
	UBA183	SRR3192904	0.00752	soil	18.7248	108.835	-
	UBA183	SRR3192905	0.00229	soil	18.7232	108.835	-
	UBA183	SRR3192909	0.00348	soil	18.7063	108.788	-
	UBA183	SRR3192910	0.00376	soil	47.1099	128.538	-
	UBA183	SRR3192911	0.0119186	soil	47.11	128.539	-
	UBA183	SRR3192912	0.00774	soil	45.1491	127.399	-
	UBA183	SRR3192914	0.00169	soil	45.2421	127.397	-
	UBA183	SRR3192915	0.00836	soil	45.2481	127.397	-
	UBA183	SRR3192916	0.0212489	soil	33.4357	108.439	-
	UBA183	SRR3192928	0.0145433	soil	41.5107	124.56	-
	UBA183	SRR3192929	0.0176143	soil	41.5096	124.564	-
	UBA183	SRR3192930	0.0435801	soil	41.5099	124.563	-
	UBA183	SRR3192931	0.0232748	soil	41.5105	124.56	-
	UBA183	SRR3192939	0.0137341	soil	21.9611	101.2	-
	UBA183	SRR3210353	0.0364219	soil	28.0333	116.82	-
	UBA183	SRR3210631	0.0152113	soil	28.0333	116.82	-
	UBA183	SRR3210632	0.000956	soil	28.0333	116.82	-
	UBA183	SRR3211034	0.00592	soil	28.0333	116.82	-
	UBA183	SRR3211035	0.00647	soil	28.0333	116.82	-
	UBA183	SRR3211040	0.00519	soil	28.0333	116.82	-
	UBA183	SRR3211041	0.0131666	soil	28.0333	116.82	-
	UBA183	SRR3211042	0.0131136	soil	28.0333	116.82	-
	UBA183	SRR3211043	0.0137019	soil	28.0333	116.82	-
	UBA183	SRR3211044	0.00543	soil	28.0333	116.82	-
	UBA183	SRR3211050	0.000901	soil	28.0333	116.82	-
	UBA183	SRR3211055	0.0209925	soil	28.0333	116.82	-
	UBA183	SRR3211056	0.00434	soil	28.0333	116.82	-
	UBA183	SRR3211057	0.00511	soil	28.0333	116.82	-
	UBA183	SRR3211059	0.0883326	soil	28.0333	116.82	-
	UBA183	SRR3211060	0.00109	soil	28.0333	116.82	-
	UBA183	SRR3211061	0.0424045	soil	28.0333	116.82	-
	UBA183	SRR3211062	0.00266	soil	28.0333	116.82	-
	UBA183	SRR3211063	0.00809	soil	28.0333	116.82	-
	UBA183	SRR3211064	0.000806	soil	28.0333	116.82	-
	UBA183	SRR3211065	0.261921	soil	28.0333	116.82	-
	UBA183	SRR3211066	0.545089	soil	28.0333	116.82	-
	UBA183	SRR3211067	0.000454	soil	28.0333	116.82	-
	UBA183	SRR3211069	0.0016	soil	28.0333	116.82	-
	UBA183	SRR3211070	0.00606	soil	28.0333	116.82	-
	UBA183	SRR3211075	0.014698	soil	28.0333	116.82	-
	UBA183	SRR3211078	0.0302817	soil	28.0333	116.82	-
	UBA183	SRR3211080	0.0828064	soil	28.0333	116.82	-
	UBA183	SRR3211082	0.00782	soil	28.0333	116.82	-
	UBA183	SRR3211083	2.88847	soil	28.0333	116.82	-
	UBA183	SRR3211084	0.422204	soil	28.0333	116.82	-
	UBA183	SRR3211086	0.219789	soil	28.0333	116.82	-
	UBA183	SRR3211087	0.00735	soil	28.0333	116.82	-
	UBA183	SRR3211088	0.00258	soil	28.0333	116.82	-
	UBA183	SRR3211090	0.00246	soil	28.0333	116.82	-
	UBA183	SRR3211092	0.0156574	soil	28.0333	116.82	-
	UBA183	SRR3211094	0.00113	soil	28.0333	116.82	-
	UBA183	SRR3211096	0.00449	soil	28.0333	116.82	-
	UBA183	SRR3211097	0.00877	soil	28.0333	116.82	-
	UBA183	SRR3211102	0.00715	soil	28.0333	116.82	-
	UBA183	SRR3211103	0.00602	soil	28.0333	116.82	-
	UBA183	SRR3211104	0.0103222	soil	28.0333	116.82	-
	UBA183	SRR3211106	0.0178123	soil	28.0333	116.82	-
	UBA183	SRR3211108	0.0107137	soil	28.0333	116.82	-
	UBA183	SRR3211110	0.0394456	soil	28.0333	116.82	-
	UBA183	SRR3211111	0.00571	soil	28.0333	116.82	-
	UBA183	SRR3211113	0.02442	soil	28.0333	116.82	-
	UBA183	SRR3211114	0.0105228	soil	28.0333	116.82	-
	UBA183	SRR3211116	0.00122	soil	28.0333	116.82	-
	UBA183	SRR3211135	0.400893	soil	28.0333	116.82	-
	UBA183	SRR3211136	0.375386	soil	28.0333	116.82	-
	UBA183	SRR3211137	0.54098	soil	28.0333	116.82	-
	UBA183	SRR3211149	0.0170308	soil	28.0333	116.82	-
	UBA183	SRR3211150	0.0318971	soil	28.0333	116.82	-
	UBA183	SRR3211162	0.00934	soil	28.0333	116.82	-
	UBA183	SRR3211163	0.00329	soil	28.0333	116.82	-
	UBA183	SRR3211176	0.00578	soil	28.0333	116.82	-
	UBA183	SRR3211177	0.0130334	soil	28.0333	116.82	-
	UBA183	SRR3211201	0.0549649	soil	28.0333	116.82	-
	UBA183	SRR3211222	0.00721	soil	28.0333	116.82	-
	UBA183	SRR3211224	0.00478	soil	28.0333	116.82	-
	UBA183	SRR3211230	0.00294	soil	28.0333	116.82	-
	UBA183	SRR3211231	0.0189773	soil	28.0333	116.82	-
	UBA183	SRR3211232	0.00736	soil	28.0333	116.82	-
	UBA183	SRR3211234	0.00452	soil	28.0333	116.82	-
	UBA183	SRR3211235	0.0834845	soil	28.0333	116.82	-
	UBA183	SRR3211236	0.0507743	soil	28.0333	116.82	-
	UBA183	SRR3211237	0.00619	soil	28.0333	116.82	-
	UBA183	SRR3211238	0.0643009	soil	28.0333	116.82	-
	UBA183	SRR3211239	0.0271576	soil	28.0333	116.82	-
	UBA183	SRR3211240	0.0447246	soil	28.0333	116.82	-
	UBA183	SRR3343762	0.0042	others	31.51	107.67	-
	UBA183	SRR3343860	0.00196	others	31.51	107.71	-
	UBA183	SRR3343863	0.0162678	others	31.51	107.71	-
	UBA183	SRR3344232	0.00267	others	45.13	124.71	-
	UBA183	SRR3437320	0.000558	soil	51.21	23.18	-
	UBA183	SRR3456397	0.00106	soil	-35.8749	149.011	-
	UBA183	SRR3456414	0.000647	soil	-35.8811	149.008	-
	UBA183	SRR3456420	0.000583	soil	-35.8749	149.011	-
	UBA183	SRR3456562	3.01493	soil	-39.8644	143.891	-
	UBA183	SRR3456748	0.00133	soil	-29.9456	144.112	-
	UBA183	SRR3456906	0.631796	soil	-35.5199	148.772	-
	UBA183	SRR3457280	3.24963	soil	-41.183	148.029	-
	UBA183	SRR3465368	0.0012	animal-associated	40.03	116.28	-
	UBA183	SRR3465377	0.000675	animal-associated	40.03	116.28	-
	UBA183	SRR3497403	0.018379	animal-associated	36.68	121.15	-
	UBA183	SRR3497419	0.00949	animal-associated	36.68	121.15	-
	UBA183	SRR3509914	0.212224	soil	59.4292	30.6652	-
	UBA183	SRR3597986	0.0191461	freshwater	33.9241	-83.3208	-
	UBA183	SRR3597996	0.00079	freshwater	34.029	-83.4744	-
	UBA183	SRR3597998	0.00296	freshwater	33.9267	-83.4612	-
	UBA183	SRR3597999	0.0071	freshwater	33.974	-83.3524	-
	UBA183	SRR3598008	0.00616	freshwater	33.8994	-83.4428	-
	UBA183	SRR3598009	0.00658	freshwater	33.9245	-83.4549	-
	UBA183	SRR3598010	0.0267403	freshwater	33.9112	-83.4057	-
	UBA183	SRR3598011	0.000753	freshwater	33.8976	-83.4332	-
	UBA183	SRR3598012	0.0034	freshwater	33.8938	-83.5046	-
	UBA183	SRR3598014	0.0181397	freshwater	33.9039	-83.4632	-
	UBA183	SRR3598019	0.029906	freshwater	33.958	-83.4368	-
	UBA183	SRR3598021	0.00595	freshwater	33.9743	-83.425	-
	UBA183	SRR3598024	0.00241	freshwater	33.9764	-83.3899	-
	UBA183	SRR3598027	0.0240205	freshwater	33.9481	-83.3799	-
	UBA183	SRR3598029	0.0331948	freshwater	33.9241	-83.3208	-
	UBA183	SRR3598033	0.00367	freshwater	33.9683	-83.4971	-
	UBA183	SRR3598035	0.0158221	freshwater	33.966	-83.5147	-
	UBA183	SRR3598037	0.000894	freshwater	33.8994	-83.4428	-
	UBA183	SRR3598040	0.000993	freshwater	33.9025	-83.5232	-
	UBA183	SRR3598042	0.00287	freshwater	33.9107	-83.4009	-
	UBA183	SRR3598045	0.00131	freshwater	33.9232	-83.441	-
	UBA183	SRR3598046	0.00528	freshwater	33.9313	-83.4878	-
	UBA183	SRR3598047	0.00266	freshwater	33.9298	-83.4798	-
	UBA183	SRR3598048	0.0310142	freshwater	33.9267	-83.4612	-
	UBA183	SRR3598049	0.010451	freshwater	33.9301	-83.5517	-
	UBA183	SRR3598053	0.0136484	freshwater	33.903	-83.3797	-
	UBA183	SRR3598054	0.00804	freshwater	33.9255	-83.5226	-
	UBA183	SRR3598055	0.00178	freshwater	33.9297	-83.4565	-
	UBA183	SRR3598057	0.0192374	freshwater	33.903	-83.3797	-
	UBA183	SRR3598058	0.00202	freshwater	33.8684	-83.4194	-
	UBA183	SRR3598060	0.00105	freshwater	33.9009	-83.3798	-
	UBA183	SRR3598063	0.00397	freshwater	33.9576	-83.438	-
	UBA183	SRR3598065	0.00108	freshwater	33.9476	-83.3995	-
	UBA183	SRR3598068	0.0181142	freshwater	33.9661	-83.4312	-
	UBA183	SRR3598069	0.0228994	freshwater	33.9567	-83.4177	-
	UBA183	SRR3598070	0.0165844	freshwater	33.9638	-83.444	-
	UBA183	SRR3598072	0.00811	freshwater	33.9562	-83.4578	-
	UBA183	SRR3598074	0.0273841	freshwater	33.9558	-83.4005	-
	UBA183	SRR3598076	0.00135	freshwater	33.9418	-83.4016	-
	UBA183	SRR3598081	0.0184956	freshwater	34.0647	-83.3659	-
	UBA183	SRR3598082	0.0425519	freshwater	34.0634	-83.3452	-
	UBA183	SRR3598083	0.00103	freshwater	34.0077	-83.3649	-
	UBA183	SRR3598084	0.00708	freshwater	34.0211	-83.3687	-
	UBA183	SRR3598085	0.000604	freshwater	33.9772	-83.3318	-
	UBA183	SRR3598086	0.00467	freshwater	33.9009	-83.3798	-
	UBA183	SRR3598091	0.02153	freshwater	33.9669	-83.3906	-
	UBA183	SRR3598092	0.000578	freshwater	33.957	-83.3665	-
	UBA183	SRR3598097	0.002	freshwater	33.9987	-83.4954	-
	UBA183	SRR3598098	0.0375427	freshwater	33.8664	-83.4036	-
	UBA183	SRR3598099	0.00146	freshwater	33.9606	-83.3626	-
	UBA183	SRR3598103	0.0174132	freshwater	33.9914	-83.3141	-
	UBA183	SRR3598109	0.00963	freshwater	33.8675	-83.416	-
	UBA183	SRR3598110	0.00725	freshwater	33.9481	-83.3799	-
	UBA183	SRR3598113	0.000283	freshwater	33.9576	-83.438	-
	UBA183	SRR3598115	0.00557	freshwater	33.9743	-83.425	-
	UBA183	SRR3598118	0.00317	freshwater	33.9612	-83.4714	-
	UBA183	SRR3598119	0.00838	freshwater	33.9683	-83.4971	-
	UBA183	SRR3598121	0.00668	freshwater	33.9347	-83.4084	-
	UBA183	SRR3598133	0.0122277	freshwater	33.94	-83.4091	-
	UBA183	SRR3598135	0.00293	freshwater	33.988	-83.448	-
	UBA183	SRR3598137	0.0107115	freshwater	33.9893	-83.457	-
	UBA183	SRR3598149	0.00196	freshwater	33.9418	-83.4016	-
	UBA183	SRR3598151	0.0100422	freshwater	33.994	-83.4007	-
	UBA183	SRR3598155	0.00205	freshwater	34.0293	-83.4619	-
	UBA183	SRR3598157	0.000201	freshwater	33.9805	-83.382	-
	UBA183	SRR3598158	0.0272109	freshwater	34.0647	-83.3659	-
	UBA183	SRR3598160	0.0327957	freshwater	34.0634	-83.3452	-
	UBA183	SRR3598162	0.0102195	freshwater	34.0077	-83.3649	-
	UBA183	SRR3598163	0.00597	freshwater	34.0211	-83.3687	-
	UBA183	SRR3598164	0.000922	freshwater	33.9772	-83.3318	-
	UBA183	SRR3598165	0.000987	freshwater	33.9692	-83.3883	-
	UBA183	SRR3598167	0.000621	freshwater	33.9526	-83.3594	-
	UBA183	SRR3598168	0.00588	freshwater	33.9731	-83.3328	-
	UBA183	SRR3598169	0.00375	freshwater	33.9669	-83.3906	-
	UBA183	SRR3598170	0.00297	freshwater	33.9652	-83.5223	-
	UBA183	SRR3598172	0.00522	freshwater	33.9785	-83.3379	-
	UBA183	SRR3598176	0.0523619	freshwater	33.9664	-83.3979	-
	UBA183	SRR3598177	0.00213	freshwater	33.9764	-83.3899	-
	UBA183	SRR3598179	0.0200979	freshwater	33.9474	-83.3526	-
	UBA183	SRR3598180	0.0144765	freshwater	33.9455	-83.3542	-
	UBA183	SRR3598185	0.00283	freshwater	33.9481	-83.3799	-
	UBA183	SRR3598186	0.00828	freshwater	33.8556	-83.3266	-
	UBA183	SRR3598187	0.0141191	freshwater	33.9241	-83.3208	-
	UBA183	SRR3598188	0.019287	freshwater	33.9683	-83.4971	-
	UBA183	SRR3598189	0.0185472	freshwater	33.903	-83.3797	-
	UBA183	SRR3598191	0.0143676	freshwater	33.9576	-83.438	-
	UBA183	SRR3598194	0.00442	freshwater	33.9746	-83.4241	-
	UBA183	SRR3598195	0.00086	freshwater	34.0582	-83.389	-
	UBA183	SRR3598196	0.00308	freshwater	33.9772	-83.3318	-
	UBA183	SRR3598198	0.0131742	freshwater	33.957	-83.3665	-
	UBA183	SRR3598201	0.027772	freshwater	33.9077	-83.3599	-
	UBA183	SRR3598207	0.00341	freshwater	33.9683	-83.4971	-
	UBA183	SRR3598210	0.00212	freshwater	33.8898	-83.4572	-
	UBA183	SRR3598211	0.00377	freshwater	33.8965	-83.4613	-
	UBA183	SRR3607542	0.014908	soil	18.3	-65.8	-
	UBA183	SRR3607725	0.0353845	soil	18.3	-65.8	-
	UBA183	SRR3607727	0.0121877	soil	18.3	-65.8	-
	UBA183	SRR3607733	0.00464	soil	18.3	-65.8	-
	UBA183	SRR3607737	0.0879765	soil	42.53	-72.19	-
	UBA183	SRR3607739	0.0994509	soil	42.53	-72.19	-
	UBA183	SRR3607741	0.0117523	soil	42.53	-72.19	-
	UBA183	SRR3607742	0.0358106	soil	42.53	-72.19	-
	UBA183	SRR3607743	0.0344726	soil	42.53	-72.19	-
	UBA183	SRR3607744	0.0617967	soil	42.53	-72.19	-
	UBA183	SRR3607746	0.0514599	soil	42.53	-72.19	-
	UBA183	SRR3607747	0.0157165	soil	42.53	-72.19	-
	UBA183	SRR3607748	0.0405857	soil	42.53	-72.19	-
	UBA183	SRR3607751	0.0288218	soil	42.53	-72.19	-
	UBA183	SRR3607752	0.0667604	soil	42.53	-72.19	-
	UBA183	SRR3607753	0.080032	soil	42.53	-72.19	-
	UBA183	SRR3607754	0.022108	soil	42.53	-72.19	-
	UBA183	SRR3607755	0.113995	soil	42.53	-72.19	-
	UBA183	SRR3607757	0.041917	soil	42.53	-72.19	-
	UBA183	SRR3607758	0.307768	soil	42.53	-72.19	-
	UBA183	SRR3607759	0.0594221	soil	42.53	-72.19	-
	UBA183	SRR3607760	0.00861	soil	42.53	-72.19	-
	UBA183	SRR3607761	0.0357974	soil	42.53	-72.19	-
	UBA183	SRR3607762	0.0830085	soil	42.53	-72.19	-
	UBA183	SRR3607764	0.042516	soil	42.53	-72.19	-
	UBA183	SRR3607767	0.0124875	soil	35	-83.5	-
	UBA183	SRR3607768	0.0213904	soil	35	-83.5	-
	UBA183	SRR3607770	0.017316	soil	35	-83.5	-
	UBA183	SRR3607771	0.0283402	soil	35	-83.5	-
	UBA183	SRR3607772	0.0111499	soil	35	-83.5	-
	UBA183	SRR3607773	0.0199944	soil	35	-83.5	-
	UBA183	SRR3607776	0.0357104	soil	35	-83.5	-
	UBA183	SRR3607777	0.0126932	soil	35	-83.5	-
	UBA183	SRR3607778	0.00224	soil	35	-83.5	-
	UBA183	SRR3607779	0.0235444	soil	35	-83.5	-
	UBA183	SRR3607781	0.0148474	soil	35	-83.5	-
	UBA183	SRR3607786	0.0150483	soil	35	-83.5	-
	UBA183	SRR3607797	0.0271613	soil	35	-83.5	-
	UBA183	SRR3607853	0.0355661	soil	35	-83.5	-
	UBA183	SRR3607854	0.0104578	soil	35	-83.5	-
	UBA183	SRR3607855	0.0172604	soil	35	-83.5	-
	UBA183	SRR3607858	0.0177499	soil	35	-83.5	-
	UBA183	SRR3607859	0.00741	soil	9.15	-79.85	-
	UBA183	SRR3607863	0.00229	soil	9.15	-79.85	-
	UBA183	SRR3607866	0.00205	soil	9.15	-79.85	-
	UBA183	SRR3607903	0.00196	soil	9.15	-79.85	-
	UBA183	SRR3607910	0.0022	soil	44.2	-122.26	-
	UBA183	SRR3607911	0.0289079	soil	44.2	-122.26	-
	UBA183	SRR3607912	0.0707179	soil	44.2	-122.26	-
	UBA183	SRR3607913	0.0524305	soil	44.2	-122.26	-
	UBA183	SRR3607914	0.0124239	soil	44.2	-122.26	-
	UBA183	SRR3607920	0.0516658	soil	44.2	-122.26	-
	UBA183	SRR3607921	0.0312508	soil	44.2	-122.26	-
	UBA183	SRR3607922	0.00423	soil	44.2	-122.26	-
	UBA183	SRR3607923	0.0182301	soil	44.2	-122.26	-
	UBA183	SRR3607924	0.0094	soil	44.2	-122.26	-
	UBA183	SRR3607925	0.0145021	soil	44.2	-122.26	-
	UBA183	SRR3607927	0.00899	soil	44.2	-122.26	-
	UBA183	SRR3607928	0.0107852	soil	44.2	-122.26	-
	UBA183	SRR3607931	0.0164517	soil	44.2	-122.26	-
	UBA183	SRR3607933	0.0154002	soil	44.2	-122.26	-
	UBA183	SRR3607935	0.0117727	soil	44.2	-122.26	-
	UBA183	SRR3607936	0.0410311	soil	44.2	-122.26	-
	UBA183	SRR3607939	0.036442	soil	44.2	-122.26	-
	UBA183	SRR3647070	0.000379	soil	37.02	-82.61	-
	UBA183	SRR3647093	0.0334268	soil	37.02	-82.61	-
	UBA183	SRR3647094	0.00313	soil	37.02	-82.61	-
	UBA183	SRR3647105	0.0087	soil	37.02	-82.61	-
	UBA183	SRR3647107	0.00396	soil	37.02	-82.61	-
	UBA183	SRR3647109	0.0364484	soil	37.02	-82.61	-
	UBA183	SRR3647110	0.00451	soil	37.02	-82.61	-
	UBA183	SRR3647124	0.00192	soil	37.02	-82.61	-
	UBA183	SRR3647126	0.0264972	soil	37.02	-82.61	-
	UBA183	SRR3647127	0.00538	soil	37.02	-82.61	-
	UBA183	SRR3647129	0.00233	soil	37.02	-82.61	-
	UBA183	SRR3647130	0.00319	soil	37.02	-82.61	-
	UBA183	SRR3647138	0.00346	soil	37.02	-82.61	-
	UBA183	SRR3647141	0.00108	soil	37.02	-82.61	-
	UBA183	SRR3647142	0.102637	soil	37.02	-82.61	-
	UBA183	SRR3647144	0.00435	soil	37.02	-82.61	-
	UBA183	SRR3663843	0.00914	others	53.1649	-111.789	-
	UBA183	SRR3666918	0.0653073	soil	53.07	-114.28	-
	UBA183	SRR3666934	0.0200763	soil	53.07	-114.28	-
	UBA183	SRR3666954	0.034087	soil	53.07	-114.28	-
	UBA183	SRR3708712	0.000216	subsurface	39.5297	-107.771	-
	UBA183	SRR3736107	0.00355	marine and hypersaline	24.396	117.937	-
	UBA183	SRR3736139	0.00254	marine and hypersaline	24.396	117.926	-
	UBA183	SRR3750736	6.52e-05	soil	28.5	109.81	-
	UBA183	SRR3922864	0.0109505	soil	-36.4174	174.67	-
	UBA183	SRR3923112	0.0224786	soil	-38.2667	175.976	-
	UBA183	SRR3923113	0.0596698	soil	-38.261	175.96	-
	UBA183	SRR3923191	0.020762	soil	-37.9676	175.705	-
	UBA183	SRR3923282	0.00699	soil	-38.1946	175.237	-
	UBA183	SRR3923305	0.0101939	soil	-38.1579	175.694	-
	UBA183	SRR3925395	0.567422	soil	35.9062	-81.9143	-
	UBA183	SRR3925396	0.519603	soil	35.9062	-81.9143	-
	UBA183	SRR3925398	0.770524	soil	35.9062	-81.9143	-
	UBA183	SRR3925399	0.860874	soil	35.9062	-81.9143	-
	UBA183	SRR3925400	0.365095	soil	35.9062	-81.9143	-
	UBA183	SRR3925401	0.348194	soil	35.9062	-81.9143	-
	UBA183	SRR3925402	0.416299	soil	35.9062	-81.9143	-
	UBA183	SRR3925403	0.836908	soil	35.9062	-81.9143	-
	UBA183	SRR3925404	2.99931	soil	35.9062	-81.9143	-
	UBA183	SRR3925405	1.54432	soil	35.9062	-81.9143	-
	UBA183	SRR3925406	0.367699	soil	35.9062	-81.9143	-
	UBA183	SRR3925408	0.935431	soil	35.9062	-81.9143	-
	UBA183	SRR3925409	0.438732	soil	35.9062	-81.9143	-
	UBA183	SRR3925410	1.43888	soil	35.9062	-81.9143	-
	UBA183	SRR3925411	1.54362	soil	35.9062	-81.9143	-
	UBA183	SRR3925412	2.81318	soil	35.9062	-81.9143	-
	UBA183	SRR3925413	1.30724	soil	35.9062	-81.9143	-
	UBA183	SRR3925414	0.757632	soil	35.9062	-81.9143	-
	UBA183	SRR3925415	0.359712	soil	35.9062	-81.9143	-
	UBA183	SRR3925417	0.30164	soil	35.9062	-81.9143	-
	UBA183	SRR3925418	0.0910401	soil	35.9062	-81.9143	-
	UBA183	SRR3925419	0.835891	soil	35.9062	-81.9143	-
	UBA183	SRR3925421	0.377513	soil	35.9062	-81.9143	-
	UBA183	SRR3925422	0.36105	soil	35.9062	-81.9143	-
	UBA183	SRR3925423	0.526138	soil	35.9062	-81.9143	-
	UBA183	SRR3925424	0.212399	soil	35.9062	-81.9143	-
	UBA183	SRR3925426	0.169726	soil	35.9062	-81.9143	-
	UBA183	SRR3925427	1.43425	soil	35.9062	-81.9143	-
	UBA183	SRR3925429	0.87802	soil	35.9062	-81.9143	-
	UBA183	SRR3925430	1.14745	soil	35.9062	-81.9143	-
	UBA183	SRR3925431	1.03883	soil	35.9062	-81.9143	-
	UBA183	SRR3925432	1.13905	soil	35.9062	-81.9143	-
	UBA183	SRR3925434	1.31084	soil	35.9062	-81.9143	-
	UBA183	SRR3925435	0.80411	soil	35.9062	-81.9143	-
	UBA183	SRR3925437	1.27179	soil	35.9062	-81.9143	-
	UBA183	SRR3925438	0.487528	soil	35.9062	-81.9143	-
	UBA183	SRR3925440	0.813236	soil	35.9062	-81.9143	-
	UBA183	SRR3925442	0.822136	soil	35.9062	-81.9143	-
	UBA183	SRR3925443	0.579725	soil	35.9062	-81.9143	-
	UBA183	SRR3925444	0.304127	soil	35.9062	-81.9143	-
	UBA183	SRR3925445	0.717949	soil	35.9062	-81.9143	-
	UBA183	SRR3925446	0.768949	soil	35.9062	-81.9143	-
	UBA183	SRR3925447	0.475377	soil	35.9062	-81.9143	-
	UBA183	SRR3925448	0.229317	soil	35.9062	-81.9143	-
	UBA183	SRR3925449	0.525171	soil	35.9062	-81.9143	-
	UBA183	SRR3931072	0.000794	soil	45.68	-72	-
	UBA183	SRR3931099	0.000632	soil	45.68	-72	-
	UBA183	SRR4018371	0.0185824	soil	-45.14	167.33	-
	UBA183	SRR4018375	0.000947	soil	-45.14	167.33	-
	UBA183	SRR4018389	0.123859	soil	-45.14	167.33	-
	UBA183	SRR4038363	0.00174	soil	-44.85	168.95	-
	UBA183	SRR4038366	0.00164	soil	-44.85	168.95	-
	UBA183	SRR4038387	0.00495	soil	-44.85	168.95	-
	UBA183	SRR4038390	0.00111	soil	-44.85	168.95	-
	UBA183	SRR4038408	0.00197	soil	-44.85	168.95	-
	UBA183	SRR4038412	0.00151	soil	-44.85	168.95	-
	UBA183	SRR4038416	0.00706	soil	-44.85	168.95	-
	UBA183	SRR4038428	0.00122	soil	-44.85	168.95	-
	UBA183	SRR4038451	0.00272	soil	-44.85	168.95	-
	UBA183	SRR4038453	0.00106	soil	-44.85	168.95	-
	UBA183	SRR4038463	0.0018	soil	-44.85	168.95	-
	UBA183	SRR4038465	0.0363997	soil	-44.85	168.95	-
	UBA183	SRR4038471	0.00208	soil	-44.85	168.95	-
	UBA183	SRR4038479	0.00991	soil	-44.85	168.95	-
	UBA183	SRR4038483	0.00159	soil	-44.85	168.95	-
	UBA183	SRR4038495	0.0109541	soil	-44.85	168.95	-
	UBA183	SRR4038499	0.00267	soil	-44.85	168.95	-
	UBA183	SRR4038552	0.00173	soil	-44.85	168.95	-
	UBA183	SRR4038558	0.0123839	soil	-44.85	168.95	-
	UBA183	SRR4038560	0.00697	soil	-44.85	168.95	-
	UBA183	SRR4038564	0.00207	soil	-44.85	168.95	-
	UBA183	SRR4038566	0.00252	soil	-44.85	168.95	-
	UBA183	SRR4038573	0.00402	soil	-44.85	168.95	-
	UBA183	SRR4038611	0.00542	soil	-44.85	168.95	-
	UBA183	SRR4038616	0.00363	soil	-44.85	168.95	-
	UBA183	SRR4038631	0.00272	soil	-44.85	168.95	-
	UBA183	SRR4038645	0.00394	soil	-44.85	168.95	-
	UBA183	SRR4075866	0.381292	plant-associated	27.38	110.52	-
	UBA183	SRR4075867	0.0379795	plant-associated	27.38	110.53	-
	UBA183	SRR4075868	0.123975	plant-associated	28.13	112.28	-
	UBA183	SRR4075869	0.0427002	plant-associated	28.13	112.29	-
	UBA183	SRR4075871	0.0195886	plant-associated	27.39	110.53	-
	UBA183	SRR4075872	0.0160456	plant-associated	27.39	110.54	-
	UBA183	SRR4075873	0.00432	plant-associated	27.46	110.93	-
	UBA183	SRR4075874	0.00767	plant-associated	27.46	110.94	-
	UBA183	SRR4075877	0.0550509	plant-associated	27.49	110.94	-
	UBA183	SRR4075878	0.100351	plant-associated	27.38	110.54	-
	UBA183	SRR4075879	0.0643294	plant-associated	27.49	110.95	-
	UBA183	SRR4075880	0.00403	plant-associated	28.14	112.27	-
	UBA183	SRR4075881	0.0615845	plant-associated	28.14	112.28	-
	UBA183	SRR4075883	0.0926927	plant-associated	27.4	110.52	-
	UBA183	SRR4075884	0.027068	plant-associated	27.4	110.53	-
	UBA183	SRR4075885	0.0682029	plant-associated	27.4	110.54	-
	UBA183	SRR4075886	0.0114723	plant-associated	27.47	110.93	-
	UBA183	SRR4075888	0.0122349	plant-associated	27.47	110.95	-
	UBA183	SRR4075890	0.0265402	plant-associated	27.5	110.93	-
	UBA183	SRR4075891	0.09923	plant-associated	27.5	110.94	-
	UBA183	SRR4075892	0.0263564	plant-associated	27.5	110.95	-
	UBA183	SRR4075893	0.0203625	plant-associated	28.15	112.27	-
	UBA183	SRR4075894	0.221201	plant-associated	28.15	112.28	-
	UBA183	SRR4075895	0.0180427	plant-associated	28.15	112.29	-
	UBA183	SRR4075896	0.178107	plant-associated	27.41	110.52	-
	UBA183	SRR4075897	0.10258	plant-associated	27.41	110.53	-
	UBA183	SRR4075898	0.0457438	plant-associated	27.41	110.54	-
	UBA183	SRR4075899	0.0161219	plant-associated	27.48	110.93	-
	UBA183	SRR4075900	0.00718	plant-associated	27.45	110.94	-
	UBA183	SRR4075901	0.00718	plant-associated	27.48	110.94	-
	UBA183	SRR4075902	0.0128783	plant-associated	27.48	110.95	-
	UBA183	SRR4075903	0.0262398	plant-associated	27.51	110.93	-
	UBA183	SRR4075904	0.206875	plant-associated	27.51	110.94	-
	UBA183	SRR4075905	0.138427	plant-associated	27.51	110.95	-
	UBA183	SRR4075906	0.0618569	plant-associated	28.16	112.27	-
	UBA183	SRR4075907	0.0792016	plant-associated	28.16	112.28	-
	UBA183	SRR4075908	0.0331422	plant-associated	28.16	112.29	-
	UBA183	SRR4075909	0.0505924	plant-associated	27.45	110.95	-
	UBA183	SRR4075910	0.0511676	plant-associated	27.48	110.93	-
	UBA183	SRR4075912	0.220318	plant-associated	27.48	110.95	-
	UBA183	SRR4075913	0.0315927	plant-associated	28.13	112.27	-
	UBA183	SRR4217128	0.016063	plant-associated	27.39	110.54	-
	UBA183	SRR4245491	0.0100597	plant-associated	27.08	119.88	-
	UBA183	SRR4245494	0.0382136	plant-associated	27.08	119.88	-
	UBA183	SRR4253154	0.00276	soil	42.3387	-71.1031	-
	UBA183	SRR4253158	0.00362	soil	42.3387	-71.1031	-
	UBA183	SRR4253160	0.00379	soil	42.3387	-71.1031	-
	UBA183	SRR4289141	0.00761	soil	-21.1742	165.01	-
	UBA183	SRR4340317	0.0183632	soil	65.3607	72.444	-
	UBA183	SRR4340318	0.0964252	soil	65.3607	72.444	-
	UBA183	SRR4340319	0.0669511	soil	65.3607	72.444	-
	UBA183	SRR4340418	0.00184	soil	42.2	117.54	-
	UBA183	SRR5019620	0.127861	soil	21.5284	100.495	-
	UBA183	SRR5019621	0.216297	soil	21.5284	100.495	-
	UBA183	SRR5019622	0.175096	soil	21.5284	100.495	-
	UBA183	SRR5019623	0.0171644	soil	21.5284	100.495	-
	UBA183	SRR5019624	0.44122	soil	21.5284	100.495	-
	UBA183	SRR5019625	0.264523	soil	21.5284	100.495	-
	UBA183	SRR5019626	0.266545	soil	21.5284	100.495	-
	UBA183	SRR5019627	0.0664275	soil	21.5284	100.495	-
	UBA183	SRR5019628	0.0636105	soil	21.5284	100.495	-
	UBA183	SRR5019629	0.337922	soil	21.5284	100.495	-
	UBA183	SRR5019630	0.113204	soil	21.5284	100.495	-
	UBA183	SRR5019631	0.197753	soil	21.5284	100.495	-
	UBA183	SRR5019632	0.469309	soil	21.5284	100.495	-
	UBA183	SRR5019633	0.342673	soil	21.5284	100.495	-
	UBA183	SRR5019634	0.530035	soil	21.5284	100.495	-
	UBA183	SRR5019635	0.124007	soil	21.5284	100.495	-
	UBA183	SRR5019636	0.309656	soil	21.5284	100.495	-
	UBA183	SRR5019637	0.118508	soil	21.5284	100.495	-
	UBA183	SRR5019638	0.111144	soil	21.5284	100.495	-
	UBA183	SRR5019639	0.0698747	soil	21.5284	100.495	-
	UBA183	SRR5019640	0.293143	soil	21.5284	100.495	-
	UBA183	SRR5019641	0.400515	soil	21.5284	100.495	-
	UBA183	SRR5019642	0.251484	soil	21.5284	100.495	-
	UBA183	SRR5019643	0.0485052	soil	21.5284	100.495	-
	UBA183	SRR5019644	0.129548	soil	21.5284	100.495	-
	UBA183	SRR5019645	0.0975729	soil	21.5284	100.495	-
	UBA183	SRR5019646	0.12837	soil	21.5284	100.495	-
	UBA183	SRR5019647	0.226119	soil	21.5284	100.495	-
	UBA183	SRR5019648	0.296661	soil	21.5284	100.495	-
	UBA183	SRR5019649	0.115003	soil	21.5284	100.495	-
	UBA183	SRR5019650	0.143099	soil	21.5284	100.495	-
	UBA183	SRR5019651	0.244129	soil	21.5284	100.495	-
	UBA183	SRR5019652	0.17277	soil	21.5284	100.495	-
	UBA183	SRR5019653	0.0860181	soil	21.5284	100.495	-
	UBA183	SRR5019654	0.432708	soil	21.5284	100.495	-
	UBA183	SRR5019655	0.0530879	soil	21.5284	100.495	-
	UBA183	SRR5032789	0.0120555	contaminated soil	27.4635	-111.293	-
	UBA183	SRR5032791	0.00454	contaminated soil	27.4635	-111.293	-
	UBA183	SRR5032793	0.0390092	contaminated soil	27.4632	-111.293	-
	UBA183	SRR5032796	0.0186012	contaminated soil	27.4635	-111.293	-
	UBA183	SRR5052001	0.00281	plant-associated	39	116	-
	UBA183	SRR5124622	0.0165623	soil	33.6673	111.802	-
	UBA183	SRR5124623	0.0229997	soil	33.6674	111.803	-
	UBA183	SRR5124624	0.0193864	soil	33.6675	111.803	-
	UBA183	SRR5124633	0.0202564	soil	33.6677	111.804	-
	UBA183	SRR5124634	0.0136153	soil	33.6679	111.804	-
	UBA183	SRR5124635	0.0037	soil	33.6676	111.804	-
	UBA183	SRR5124640	0.0334473	soil	33.6679	111.805	-
	UBA183	SRR5124641	0.0258409	soil	33.6681	111.805	-
	UBA183	SRR5124642	0.0197718	soil	33.6681	111.805	-
	UBA183	SRR5124688	0.00721	soil	33.6679	111.804	-
	UBA183	SRR5124925	0.00482	soil	31.4887	110.359	-
	UBA183	SRR5124926	0.0435235	soil	31.4889	110.36	-
	UBA183	SRR5124927	0.0197897	soil	31.4888	110.361	-
	UBA183	SRR5124972	0.0481051	soil	31.4896	110.361	-
	UBA183	SRR5124973	0.00248	soil	31.4897	110.36	-
	UBA183	SRR5125004	0.0322256	soil	31.4897	110.36	-
	UBA183	SRR5125006	0.0274612	soil	31.4902	110.36	-
	UBA183	SRR5125010	0.0233973	soil	31.4902	110.36	-
	UBA183	SRR5125021	0.0102522	soil	31.4909	110.36	-
	UBA183	SRR5129950	0.00898	soil	47.52	-123.8	-
	UBA183	SRR5129954	0.000728	soil	47.52	-123.8	-
	UBA183	SRR5129960	0.0128385	soil	47.52	-123.8	-
	UBA183	SRR5129966	0.00304	soil	47.52	-123.8	-
	UBA183	SRR5138954	0.00377	soil	35.9336	-88.7224	-
	UBA183	SRR5139109	0.00101	soil	35.9336	-88.7224	-
	UBA183	SRR5139113	0.0058	soil	35.9336	-88.7224	-
	UBA183	SRR5155581	0.01146	soil	26.34	112.27	-
	UBA183	SRR5155582	0.00451	soil	27.13	113.24	-
	UBA183	SRR5155583	0.0338015	soil	27.01	112.79	-
	UBA183	SRR5155588	0.00945	soil	27.01	112.78	-
	UBA183	SRR5155590	0.00895	soil	26.34	112.27	-
	UBA183	SRR5155591	0.00341	soil	27.01	112.79	-
	UBA183	SRR5155592	0.0104117	soil	27.01	112.79	-
	UBA183	SRR5155596	0.0058	soil	28.44	113.06	-
	UBA183	SRR5155600	0.0102116	soil	27.01	112.78	-
	UBA183	SRR5155601	0.00427	soil	28.45	113.06	-
	UBA183	SRR5155602	0.00653	soil	27.01	112.78	-
	UBA183	SRR5155604	0.00395	soil	28.45	113.06	-
	UBA183	SRR5155608	0.0133178	soil	27.13	113.24	-
	UBA183	SRR5155609	0.00292	soil	28.71	112.97	-
	UBA183	SRR5155611	0.0237863	soil	27.01	112.79	-
	UBA183	SRR5155612	0.0264071	soil	28.45	113.06	-
	UBA183	SRR5155613	0.00957	soil	27.13	113.24	-
	UBA183	SRR5155616	0.015937	soil	27.01	112.79	-
	UBA183	SRR5171658	0.274271	contaminated soil	26.31	103.53	-
	UBA183	SRR5171659	0.151544	contaminated soil	26.3	103.53	-
	UBA183	SRR5171661	0.00489	contaminated soil	26.28	103.53	-
	UBA183	SRR5171662	0.0505753	contaminated soil	26.27	103.53	-
	UBA183	SRR5171663	0.021966	contaminated soil	26.26	103.53	-
	UBA183	SRR5171664	0.00914	contaminated soil	26.25	103.53	-
	UBA183	SRR5171665	0.0632378	contaminated soil	26.24	103.53	-
	UBA183	SRR5171666	0.0255902	contaminated soil	26.23	103.53	-
	UBA183	SRR5171667	0.13833	contaminated soil	26.22	103.53	-
	UBA183	SRR5171677	0.0118036	contaminated soil	26.12	103.53	-
	UBA183	SRR5226983	0.0273299	soil	48.07	16.03	-
	UBA183	SRR5233269	0.00434	soil	21.3338	-157.716	-
	UBA183	SRR5233390	0.00565	soil	21.5449	-158.088	-
	UBA183	SRR5233402	0.00347	soil	21.5449	-158.088	-
	UBA183	SRR5233412	0.00148	soil	21.5449	-158.088	-
	UBA183	SRR5235469	0.0200009	others	47.34	-95.05	-
	UBA183	SRR5235678	0.0164688	others	47.34	-95.05	-
	UBA183	SRR5235679	0.00987	others	47.34	-95.05	-
	UBA183	SRR5235683	0.00106	others	47.34	-95.05	-
	UBA183	SRR5236007	0.00197	others	47.34	-95.05	-
	UBA183	SRR5236008	0.00277	others	47.34	-95.05	-
	UBA183	SRR5236043	0.00257	others	47.34	-95.05	-
	UBA183	SRR5236044	0.00366	others	47.34	-95.05	-
	UBA183	SRR5236045	0.00304	others	47.34	-95.05	-
	UBA183	SRR5262288	0.0720418	soil	18.73	110.2	-
	UBA183	SRR5287184	0.0037	plant-associated	22	112	-
	UBA183	SRR5396797	0.00193	subsurface	30	110	-
	UBA183	SRR5396998	0.00233	subsurface	30	110	-
	UBA183	SRR5431586	0.00168	soil	43.4602	-65.7436	-
	UBA183	SRR5431588	0.004	soil	43.4602	-65.7436	-
	UBA183	SRR5431589	0.0427405	soil	43.4599	-65.7438	-
	UBA183	SRR5431590	0.0631809	soil	43.4599	-65.7438	-
	UBA183	SRR5431591	0.0319731	soil	43.4599	-65.7438	-
	UBA183	SRR5431593	0.0953637	soil	43.4601	-65.7436	-
	UBA183	SRR5431596	0.0455451	soil	43.46	-65.7437	-
	UBA183	SRR5431597	0.0132931	soil	43.46	-65.7437	-
	UBA183	SRR5431599	0.0204175	soil	43.46	-65.7437	-
	UBA183	SRR5431601	0.0305272	soil	43.46	-65.7437	-
	UBA183	SRR5431602	0.0210365	soil	43.46	-65.7437	-
	UBA183	SRR5431608	0.0143167	soil	43.46	-65.7438	-
	UBA183	SRR5431611	0.00183	soil	43.46	-65.7437	-
	UBA183	SRR5431614	0.00383	soil	43.46	-65.7437	-
	UBA183	SRR5431616	0.00651	soil	43.46	-65.7437	-
	UBA183	SRR5431617	0.00441	soil	43.46	-65.7437	-
	UBA183	SRR5431623	0.0397418	soil	43.4599	-65.7438	-
	UBA183	SRR5431625	0.0955478	soil	43.46	-65.7438	-
	UBA183	SRR5431631	0.00303	soil	43.4603	-65.7435	-
	UBA183	SRR5431632	0.0114474	soil	43.4603	-65.7435	-
	UBA183	SRR5431635	0.0961605	soil	43.4603	-65.7436	-
	UBA183	SRR5431636	0.0062	soil	43.4603	-65.7436	-
	UBA183	SRR5431637	0.0066	soil	43.4603	-65.7436	-
	UBA183	SRR5431639	0.0174753	soil	43.4603	-65.7436	-
	UBA183	SRR5431643	0.0744237	soil	43.4602	-65.7436	-
	UBA183	SRR5431644	0.00227	soil	43.4602	-65.7436	-
	UBA183	SRR5431645	0.0248135	soil	43.4602	-65.7436	-
	UBA183	SRR5431648	0.0378871	soil	43.4601	-65.7435	-
	UBA183	SRR5431649	0.173726	soil	43.4601	-65.7435	-
	UBA183	SRR5431650	0.00192	soil	43.4601	-65.7435	-
	UBA183	SRR5431655	0.0277732	soil	43.4601	-65.7436	-
	UBA183	SRR5431656	0.0054	soil	43.4601	-65.7436	-
	UBA183	SRR5435156	0.151335	contaminated soil	26.21	103.53	-
	UBA183	SRR5435159	0.00489	contaminated soil	26.18	103.53	-
	UBA183	SRR5435160	0.0506457	contaminated soil	26.17	103.53	-
	UBA183	SRR5435161	0.0177664	contaminated soil	26.16	103.53	-
	UBA183	SRR5435164	0.0382226	contaminated soil	26.13	103.53	-
	UBA183	SRR5435165	0.0256197	contaminated soil	26.12	103.53	-
	UBA183	SRR5485025	0.00132	soil	-17.02	145.37	-
	UBA183	SRR5528629	0.0258009	soil	36.158	-80.6752	-
	UBA183	SRR5569384	0.00314	soil	23.1605	113.347	-
	UBA183	SRR5569388	0.00921	soil	23.1605	113.346	-
	UBA183	SRR5569389	0.0282849	soil	23.1605	113.346	-
	UBA183	SRR5569390	0.00192	soil	23.1605	113.346	-
	UBA183	SRR5569391	0.00217	soil	23.1605	113.346	-
	UBA183	SRR5569394	0.000966	soil	23.1605	113.347	-
	UBA183	SRR5569395	0.0342557	soil	23.1605	113.345	-
	UBA183	SRR5569397	0.0321647	soil	23.1605	113.345	-
	UBA183	SRR5569398	0.0240852	soil	23.1605	113.345	-
	UBA183	SRR5569399	0.0281175	soil	23.1605	113.346	-
	UBA183	SRR5569400	0.0241518	soil	23.1605	113.346	-
	UBA183	SRR5569403	0.000625	soil	23.1605	113.346	-
	UBA183	SRR5580909	0.00538	plant-associated	23.63	102.86	-
	UBA183	SRR5581338	0.00392	plant-associated	23.63	102.86	-
	UBA183	SRR5605290	0.00115	soil	31.64	120.75	-
	UBA183	SRR5629439	0.00307	soil	57.57	126.91	-
	UBA183	SRR5629440	0.00379	soil	57.57	126.92	-
	UBA183	SRR5629441	0.0333124	soil	21.55	110.17	-
	UBA183	SRR5629443	0.016363	soil	21.55	110.15	-
	UBA183	SRR5629444	0.0190898	soil	21.55	110.16	-
	UBA183	SRR5629445	0.0605775	soil	28.4	117.06	-
	UBA183	SRR5629451	0.071314	soil	29.5	117.8	-
	UBA183	SRR5629459	0.0174604	soil	21.55	110.17	-
	UBA183	SRR5629460	0.0567591	soil	21.55	110.16	-
	UBA183	SRR5629461	0.0242365	soil	21.55	110.15	-
	UBA183	SRR5629462	0.0215517	soil	28.4	117.07	-
	UBA183	SRR5629464	0.0200998	soil	28.4	117.05	-
	UBA183	SRR5629465	0.146668	soil	29.5	117.82	-
	UBA183	SRR5629467	0.0995595	soil	29.5	117.8	-
	UBA183	SRR5640860	0.0150512	marine and hypersaline	24.5448	-81.41	-
	UBA183	SRR5640939	0.000792	marine and hypersaline	24.5448	-81.41	-
	UBA183	SRR5666078	9.05e-05	animal-associated	21.68	110.88	-
	UBA183	SRR5684557	0.00397	soil	-18.64	146.14	-
	UBA183	SRR5684734	0.00214	soil	-18.58	146.2	-
	UBA183	SRR5684753	0.00166	plant-associated	-18.65	146.13	-
	UBA183	SRR5684768	0.00147	plant-associated	-18.58	146.2	-
	UBA183	SRR5714612	0.00253	contaminated soil	49.8886	4.5324	-
	UBA183	SRR5714640	0.00966	contaminated soil	49.8901	4.5339	-
	UBA183	SRR5714645	0.00249	contaminated soil	49.8901	4.5339	-
	UBA183	SRR5814887	0.00591	soil	18.38	108.87	-
	UBA183	SRR5814898	0.00755	soil	18.38	108.87	-
	UBA183	SRR5833979	0.03685	soil	28.26	116.93	-
	UBA183	SRR5856482	0.0093	soil	33.59	107.85	-
	UBA183	SRR5888899	0.262121	soil	34.36	-81.43	-
	UBA183	SRR5902357	0.00261	soil	-30.05	-51.4	-
	UBA183	SRR5902358	0.00184	soil	-30.05	-51.4	-
	UBA183	SRR5902359	0.00038	soil	-30.05	-51.4	-
	UBA183	SRR5902360	0.00118	soil	-30.05	-51.4	-
	UBA183	SRR5902361	0.0145316	soil	-30.05	-51.4	-
	UBA183	SRR5902362	0.00113	soil	-30.05	-51.4	-
	UBA183	SRR5902363	0.0024	soil	-30.05	-51.4	-
	UBA183	SRR5902364	0.00642	soil	-30.05	-51.4	-
	UBA183	SRR5902365	0.000501	soil	-30.05	-51.4	-
	UBA183	SRR5902367	0.0011	soil	-30.05	-51.4	-
	UBA183	SRR5902368	0.00125	soil	-30.05	-51.4	-
	UBA183	SRR5902369	0.00742	soil	-30.05	-51.4	-
	UBA183	SRR5902370	0.00175	soil	-30.05	-51.4	-
	UBA183	SRR5909047	0.0169147	plant-associated	-43.46	172.33	-
	UBA183	SRR5916016	0.00117	soil	-41.758	147.171	-
	UBA183	SRR5916021	0.00129	soil	-41.7582	147.172	-
	UBA183	SRR5916033	11.551	soil	-42.3285	147.398	-
	UBA183	SRR5923025	0.000994	soil	-33.6101	150.72	-
	UBA183	SRR5923056	0.00277	soil	-33.6095	150.732	-
	UBA183	SRR5923079	0.0103807	soil	-33.609	150.725	-
	UBA183	SRR5923184	0.330978	soil	-33.6207	150.734	-
	UBA183	SRR5923237	1.24496	soil	-33.6129	150.738	-
	UBA183	SRR5923357	0.0063	soil	-33.6135	150.725	-
	UBA183	SRR5923421	1.02894	soil	-33.6208	150.736	-
	UBA183	SRR6027551	0.0672812	plant-associated	33.3618	114.27	-
	UBA183	SRR6027563	0.0222941	plant-associated	36.6641	119.981	-
	UBA183	SRR6028681	0.00437	soil	35.4078	99.3517	-
	UBA183	SRR6028683	0.00115	soil	34.1378	97.6727	-
	UBA183	SRR6028736	0.00127	soil	35.935	100.091	-
	UBA183	SRR6028740	0.00149	soil	35.935	100.091	-
	UBA183	SRR6161088	0.00159	plant-associated	35.84	-83.96	-
	UBA183	SRR6161132	0.0021	plant-associated	35.84	-83.96	-
	UBA183	SRR6161142	0.0012	plant-associated	35.84	-83.96	-
	UBA183	SRR6161143	0.0017	plant-associated	35.84	-83.96	-
	UBA183	SRR6161173	0.000309	plant-associated	35.84	-83.96	-
	UBA183	SRR6161269	0.0032	plant-associated	35.84	-83.96	-
	UBA183	SRR6161270	0.000732	plant-associated	35.84	-83.96	-
	UBA183	SRR6161272	0.00306	plant-associated	35.84	-83.96	-
	UBA183	SRR6161341	0.00437	plant-associated	35.84	-83.96	-
	UBA183	SRR6186996	0.000623	plant-associated	32.13	-81.96	-
	UBA183	SRR6201774	0.00668	soil	31.9909	34.8196	-
	UBA183	SRR6314074	0.00174	marine and hypersaline	60.25	25.3	-
	UBA183	SRR6314129	0.0222354	marine and hypersaline	60.25	25.3	-
	UBA183	SRR6314130	0.0138812	marine and hypersaline	60.25	25.3	-
	UBA183	SRR6314196	0.00158	marine and hypersaline	60.25	25.3	-
	UBA183	SRR6314201	0.00179	marine and hypersaline	60.25	25.3	-
	UBA183	SRR6376224	0.023855	soil	51.1151	10.448	-
	UBA183	SRR6376225	0.0174759	soil	51.1151	10.448	-
	UBA183	SRR6376234	0.0484525	soil	51.1151	10.448	-
	UBA183	SRR6376238	0.031472	soil	51.1151	10.448	-
	UBA183	SRR6376239	0.00942	soil	51.1151	10.448	-
	UBA183	SRR6376510	0.0571949	soil	-29	29.15	-
	UBA183	SRR6376511	0.0153116	soil	-29	29.15	-
	UBA183	SRR6376513	0.0717299	soil	-29	29.15	-
	UBA183	SRR6376528	0.00216	soil	-29	29.15	-
	UBA183	SRR6376529	0.0243773	soil	-29	29.15	-
[truncated: 2,869 more rows]
