# Supplementary material for: Temperature, pH, and oxygen availability contributed to the functional differentiation of ancient Nitrososphaeria
Source: ISME J. 2024 Jan 10;18(1):wrad031. doi: 10.1093/ismejo/wrad031 (PMC10833072; doi:10.1093/ismejo/wrad031)
Supplement: Supplementary_Data_5_wrad031 [file supplementary_data_5_wrad031.xlsx]

## Sheet: Data 5
Supplementary Data 5 The sequence identities between dsrAB genes in Nitrososphaeria and those in Thermoprotei.
Query ID	Organism	Family	Order	Subject ID	Organism	Family	Order	Identity value (%)	Alignment coverage (%)
DAXX01000037.1	Thaumarchaeota_archaeon_UBA160	UBA164	Conexivisphaerales	entry702	Caldivirga	Thermocladiaceae	Thermoproteales	43.5	98.1481
				entry706	Caldivirga	Thermocladiaceae	Thermoproteales	40.7	95.0445
				entry802	Caldivirga	Thermocladiaceae	Thermoproteales	40	98.4441
				NC_009954.1	Caldivirga maquilingensis IC-167	Thermocladiaceae	Thermoproteales	39.5	94.4444
				NZ_LCTF01000025.1	Caldivirga sp. MU80	Thermocladiaceae	Thermoproteales	40.4	94.2065
				PrbAero3	Pyrobaculum aerophilum str. IM2	Thermoproteaceae	Thermoproteales	48.5	98.4169
				PrbAero4	Pyrobaculum aerophilum str. IM2	Thermoproteaceae	Thermoproteales	52.1	99.1003
				NC_009376.1_1	Pyrobaculum arsenaticum DSM 13514	Thermoproteaceae	Thermoproteales	47.2	98.5469
				NC_009376.1_2	Pyrobaculum arsenaticum DSM 13514	Thermoproteaceae	Thermoproteales	52.6	99.2258
				NC_009376.1_3	Pyrobaculum arsenaticum DSM 13514	Thermoproteaceae	Thermoproteales	45.9	98.8525
				NC_009073.1_1	Pyrobaculum calidifontis JCM	Thermoproteaceae	Thermoproteales	48.9	98.4211
				NC_009073.1_2	Pyrobaculum calidifontis JCM	Thermoproteaceae	Thermoproteales	53	99.2288
				PrbIslan	Pyrobaculum islandicum U75249	Thermoproteaceae	Thermoproteales	47.7	98.5861
				TptNeut2	Pyrobaculum neutrophilum	Thermoproteaceae	Thermoproteales	47.6	98.4596
				entry639	Vulcanisaeta	Thermocladiaceae	Thermoproteales	64.8	100
				entry643	Vulcanisaeta	Thermocladiaceae	Thermoproteales	71.8	100
				CP002100.1	Vulcanisaeta distributa DSM 14429	Thermocladiaceae	Thermoproteales	68.6	99.2308
				CP002529.1	Vulcanisaeta moutnovskia 768-28	Thermocladiaceae	Thermoproteales	67	99.2415
				BMNM01000004.1	Vulcanisaeta souniana JCM 11219	Thermocladiaceae	Thermoproteales	68.2	99.2308
NODE_3_length_96727_cov_137.512178	Nitrososphaerota archaeon FK1_bin.15			entry702	Caldivirga	Thermocladiaceae	Thermoproteales	43.8	95.873
				entry706	Caldivirga	Thermocladiaceae	Thermoproteales	40	95.5414
				entry802	Caldivirga	Thermocladiaceae	Thermoproteales	38.7	98.5876
				NC_009954.1	Caldivirga maquilingensis IC-167	Thermocladiaceae	Thermoproteales	39.8	94.8167
				NZ_LCTF01000025.1	Caldivirga sp. MU80	Thermocladiaceae	Thermoproteales	40	94.697
				PrbAero3	Pyrobaculum aerophilum str. IM2	Thermoproteaceae	Thermoproteales	46.5	98.4231
				PrbAero4	Pyrobaculum aerophilum str. IM2	Thermoproteaceae	Thermoproteales	50.3	99.1003
				NC_009376.1_1	Pyrobaculum arsenaticum DSM 13514	Thermoproteaceae	Thermoproteales	46.8	98.4211
				NC_009376.1_2	Pyrobaculum arsenaticum DSM 13514	Thermoproteaceae	Thermoproteales	49.5	99.2278
				NC_009376.1_3	Pyrobaculum arsenaticum DSM 13514	Thermoproteaceae	Thermoproteales	44.5	98.6949
				NC_009073.1_1	Pyrobaculum calidifontis JCM	Thermoproteaceae	Thermoproteales	46.7	98.4273
				NC_009073.1_2	Pyrobaculum calidifontis JCM	Thermoproteaceae	Thermoproteales	50.6	99.2298
				PrbIslan	Pyrobaculum islandicum U75249	Thermoproteaceae	Thermoproteales	47.1	98.3376
				TptNeut2	Pyrobaculum neutrophilum	Thermoproteaceae	Thermoproteales	47.4	98.212
				entry639	Vulcanisaeta	Thermocladiaceae	Thermoproteales	63.1	100
				entry643	Vulcanisaeta	Thermocladiaceae	Thermoproteales	73.4	100
				CP002100.1	Vulcanisaeta distributa DSM 14429	Thermocladiaceae	Thermoproteales	70.1	99.4852
				CP002529.1	Vulcanisaeta moutnovskia 768-28	Thermocladiaceae	Thermoproteales	70.4	99.4852
				BMNM01000004.1	Vulcanisaeta souniana JCM 11219	Thermocladiaceae	Thermoproteales	69.2	99.4852
NODE_57_length_10198_cov_32.423096	Nitrososphaeria archaeon DRTY9_bin.7			entry702	Caldivirga	Thermocladiaceae	Thermoproteales	44.2	95.4839
				entry706	Caldivirga	Thermocladiaceae	Thermoproteales	40.1	95.2926
				entry802	Caldivirga	Thermocladiaceae	Thermoproteales	39	98.5856
				NC_009954.1	Caldivirga maquilingensis IC-167	Thermocladiaceae	Thermoproteales	39.6	94.8101
				NZ_LCTF01000025.1	Caldivirga sp. MU80	Thermocladiaceae	Thermoproteales	40.1	94.4515
				PrbAero3	Pyrobaculum aerophilum str. IM2	Thermoproteaceae	Thermoproteales	47	98.4211
				PrbAero4	Pyrobaculum aerophilum str. IM2	Thermoproteaceae	Thermoproteales	50.1	99.0968
				NC_009376.1_1	Pyrobaculum arsenaticum DSM 13514	Thermoproteaceae	Thermoproteales	47.2	98.419
				NC_009376.1_2	Pyrobaculum arsenaticum DSM 13514	Thermoproteaceae	Thermoproteales	50.1	99.2248
				NC_009376.1_3	Pyrobaculum arsenaticum DSM 13514	Thermoproteaceae	Thermoproteales	45.4	98.3713
				NC_009073.1_1	Pyrobaculum calidifontis JCM	Thermoproteaceae	Thermoproteales	47.4	98.4252
				NC_009073.1_2	Pyrobaculum calidifontis JCM	Thermoproteaceae	Thermoproteales	50.6	99.2238
				PrbIslan	Pyrobaculum islandicum U75249	Thermoproteaceae	Thermoproteales	47.5	98.3355
				TptNeut2	Pyrobaculum neutrophilum	Thermoproteaceae	Thermoproteales	47.7	98.2097
				entry639	Vulcanisaeta	Thermocladiaceae	Thermoproteales	63.1	100
				entry643	Vulcanisaeta	Thermocladiaceae	Thermoproteales	73.7	100
				CP002100.1	Vulcanisaeta distributa DSM 14429	Thermocladiaceae	Thermoproteales	69.4	99.359
				CP002529.1	Vulcanisaeta moutnovskia 768-28	Thermocladiaceae	Thermoproteales	68.8	99.1094
				BMNM01000004.1	Vulcanisaeta souniana JCM 11219	Thermocladiaceae	Thermoproteales	68.2	99.359
WYER01000031.1	Thaumarchaeota_archaeon_EvPrim.Bin21			entry702	Caldivirga	Thermocladiaceae	Thermoproteales	44.4	98.1481
				entry706	Caldivirga	Thermocladiaceae	Thermoproteales	41	95.0445
				entry802	Caldivirga	Thermocladiaceae	Thermoproteales	40.3	98.4441
				NC_009954.1	Caldivirga maquilingensis IC-167	Thermocladiaceae	Thermoproteales	40.5	93.8519
				NZ_LCTF01000025.1	Caldivirga sp. MU80	Thermocladiaceae	Thermoproteales	41.2	94.2065
				PrbAero3	Pyrobaculum aerophilum str. IM2	Thermoproteaceae	Thermoproteales	48.5	98.4169
				PrbAero4	Pyrobaculum aerophilum str. IM2	Thermoproteaceae	Thermoproteales	52.1	99.1003
				NC_009376.1_1	Pyrobaculum arsenaticum DSM 13514	Thermoproteaceae	Thermoproteales	47.7	98.5469
				NC_009376.1_2	Pyrobaculum arsenaticum DSM 13514	Thermoproteaceae	Thermoproteales	52.3	99.2258
				NC_009376.1_3	Pyrobaculum arsenaticum DSM 13514	Thermoproteaceae	Thermoproteales	47.2	98.8525
				NC_009073.1_1	Pyrobaculum calidifontis JCM	Thermoproteaceae	Thermoproteales	48.8	98.4211
				NC_009073.1_2	Pyrobaculum calidifontis JCM	Thermoproteaceae	Thermoproteales	53	99.2288
				PrbIslan	Pyrobaculum islandicum U75249	Thermoproteaceae	Thermoproteales	47.6	98.5861
				TptNeut2	Pyrobaculum neutrophilum	Thermoproteaceae	Thermoproteales	47.3	98.6023
				entry639	Vulcanisaeta	Thermocladiaceae	Thermoproteales	65.6	100
				entry643	Vulcanisaeta	Thermocladiaceae	Thermoproteales	74.5	100
				CP002100.1	Vulcanisaeta distributa DSM 14429	Thermocladiaceae	Thermoproteales	69.9	99.2308
				CP002529.1	Vulcanisaeta moutnovskia 768-28	Thermocladiaceae	Thermoproteales	68.4	99.2415
				BMNM01000004.1	Vulcanisaeta souniana JCM 11219	Thermocladiaceae	Thermoproteales	69.2	99.2308
NODE_1_length_1704986_cov_46.273040	Nitrososphaerota archaeon YF1_bin.101	UBA183	Nitrososphaerales	entry702	Caldivirga	Thermocladiaceae	Thermoproteales	38.2	97.7346
				entry706	Caldivirga	Thermocladiaceae	Thermoproteales	39.2	93.8287
				entry802	Caldivirga	Thermocladiaceae	Thermoproteales	40.2	98.4375
				NC_009954.1	Caldivirga maquilingensis IC-167	Thermocladiaceae	Thermoproteales	38.1	93.3584
				NZ_LCTF01000025.1	Caldivirga sp. MU80	Thermocladiaceae	Thermoproteales	39	93.0087
				PrbAero3	Pyrobaculum aerophilum str. IM2	Thermoproteaceae	Thermoproteales	49.9	97.7394
				PrbAero4	Pyrobaculum aerophilum str. IM2	Thermoproteaceae	Thermoproteales	58.9	98.4596
				NC_009376.1_1	Pyrobaculum arsenaticum DSM 13514	Thermoproteaceae	Thermoproteales	46.8	97.6654
				NC_009376.1_2	Pyrobaculum arsenaticum DSM 13514	Thermoproteaceae	Thermoproteales	58.5	98.3333
				NC_009376.1_3	Pyrobaculum arsenaticum DSM 13514	Thermoproteaceae	Thermoproteales	48	97.6589
				NC_009073.1_1	Pyrobaculum calidifontis JCM	Thermoproteaceae	Thermoproteales	48.5	97.8695
				NC_009073.1_2	Pyrobaculum calidifontis JCM	Thermoproteaceae	Thermoproteales	59.5	99.2218
				PrbIslan	Pyrobaculum islandicum U75249	Thermoproteaceae	Thermoproteales	46.7	98.5314
				TptNeut2	Pyrobaculum neutrophilum	Thermoproteaceae	Thermoproteales	45.8	98.5469
				entry639	Vulcanisaeta	Thermocladiaceae	Thermoproteales	50.3	99.7191
				entry643	Vulcanisaeta	Thermocladiaceae	Thermoproteales	58.7	99.7245
				CP002100.1	Vulcanisaeta distributa DSM 14429	Thermocladiaceae	Thermoproteales	53	97.9566
				CP002529.1	Vulcanisaeta moutnovskia 768-28	Thermocladiaceae	Thermoproteales	51.9	97.9434
				BMNM01000004.1	Vulcanisaeta souniana JCM 11219	Thermocladiaceae	Thermoproteales	52.3	97.9434
NODE_1_length_697341_cov_63.857837	Nitrososphaerota archaeon YP1_bin.143			entry702	Caldivirga	Thermocladiaceae	Thermoproteales	40.1	95.5836
				entry706	Caldivirga	Thermocladiaceae	Thermoproteales	37.7	95.4257
				entry802	Caldivirga	Thermocladiaceae	Thermoproteales	37.1	97.8992
				NC_009954.1	Caldivirga maquilingensis IC-167	Thermocladiaceae	Thermoproteales	37.6	94.7037
				NZ_LCTF01000025.1	Caldivirga sp. MU80	Thermocladiaceae	Thermoproteales	38	94.5844
				PrbAero3	Pyrobaculum aerophilum str. IM2	Thermoproteaceae	Thermoproteales	48.4	98.419
				PrbAero4	Pyrobaculum aerophilum str. IM2	Thermoproteaceae	Thermoproteales	50.1	99.1037
				NC_009376.1_1	Pyrobaculum arsenaticum DSM 13514	Thermoproteaceae	Thermoproteales	44	98.9418
				NC_009376.1_2	Pyrobaculum arsenaticum DSM 13514	Thermoproteaceae	Thermoproteales	51.9	99.2238
				NC_009376.1_3	Pyrobaculum arsenaticum DSM 13514	Thermoproteaceae	Thermoproteales	46.9	99.3399
				NC_009073.1_1	Pyrobaculum calidifontis JCM	Thermoproteaceae	Thermoproteales	48.3	98.5469
				NC_009073.1_2	Pyrobaculum calidifontis JCM	Thermoproteaceae	Thermoproteales	51.3	99.2248
				PrbIslan	Pyrobaculum islandicum U75249	Thermoproteaceae	Thermoproteales	45.1	99.0874
				TptNeut2	Pyrobaculum neutrophilum	Thermoproteaceae	Thermoproteales	44.8	98.7013
				entry639	Vulcanisaeta	Thermocladiaceae	Thermoproteales	62.1	100
				entry643	Vulcanisaeta	Thermocladiaceae	Thermoproteales	69.7	100
				CP002100.1	Vulcanisaeta distributa DSM 14429	Thermocladiaceae	Thermoproteales	64.9	99.3557
				CP002529.1	Vulcanisaeta moutnovskia 768-28	Thermocladiaceae	Thermoproteales	64.8	99.3557
				BMNM01000004.1	Vulcanisaeta souniana JCM 11219	Thermocladiaceae	Thermoproteales	64.2	99.3557
